# Supplementary material for: A Comprehensive Coexpression Network Analysis in Vibrio cholerae
Source: mSystems. 2020 Jul 7;5(4):e00550-20. doi: 10.1128/mSystems.00550-20 (PMC7343309; doi:10.1128/mSystems.00550-20)
Supplement: TABLE S1 [file mSystems.00550-20-st001.xlsx]

## Sheet: S1 SRA data
Filename	Sample Name	Genotype	LoadDate	ReleaseDate	SRA_Study	Strain
SRR7178725	Tn	1998-A1552-Tn	2018-05-17	2018-05-20	SRP148157	A1552
SRR7178726	Tn	1998-A1552-Tn	2018-05-17	2018-05-20	SRP148157	A1552
SRR7178727	Tn	1998-A1552-Tn	2018-05-17	2018-05-20	SRP148157	A1552
SRR7178728	TntfoX-strep	3420-A1552-TntfoX-strep	2018-05-17	2018-05-20	SRP148157	A1552
SRR7178729	TntfoX-strep	3420-A1552-TntfoX-strep	2018-05-17	2018-05-20	SRP148157	A1552
SRR7178730	TntfoX-strep	3420-A1552-TntfoX-strep	2018-05-17	2018-05-20	SRP148157	A1552
SRR7178731	TntfoY-strep	2978-A1552-TntfoY-strep	2018-05-17	2018-05-20	SRP148157	A1552
SRR7178732	TntfoY-strep	2978-A1552-TntfoY-strep	2018-05-17	2018-05-20	SRP148157	A1552
SRR7178734	TnqstR	5501-A1552-TnqstR	2018-05-17	2018-05-20	SRP148157	A1552
SRR7178736	TnqstR	5501-A1552-TnqstR	2018-05-17	2018-05-20	SRP148157	A1552
SRR7178737	FRT-Tn	5489-A1552-delta-vpsA::FRT-delta-hapR::FRT-Tn	2018-05-17	2018-05-20	SRP148157	A1552
SRR7178740	FRT-TntfoX-strep	5490-A1552-delta-vpsA::FRT-delta-hapR::FRT-TntfoX-strep	2018-05-17	2018-05-20	SRP148157	A1552
SRR7178741	FRT-TntfoX-strep	5490-A1552-delta-vpsA::FRT-delta-hapR::FRT-TntfoX-strep	2018-05-17	2018-05-20	SRP148157	A1552
SRR7178742	FRT-TntfoX-strep	5490-A1552-delta-vpsA::FRT-delta-hapR::FRT-TntfoX-strep	2018-05-17	2018-05-20	SRP148157	A1552
SRR7178743	FRT-TntfoY-strep	3593-A1552-delta-vpsA::FRT-delta-hapR::FRT-TntfoY-strep	2018-05-17	2018-05-20	SRP148157	A1552
SRR7178744	FRT-TntfoY-strep	3593-A1552-delta-vpsA::FRT-delta-hapR::FRT-TntfoY-strep	2018-05-17	2018-05-20	SRP148157	A1552
SRR7178745	FRT-TntfoY-strep	3593-A1552-delta-vpsA::FRT-delta-hapR::FRT-TntfoY-strep	2018-05-17	2018-05-20	SRP148157	A1552
SRR7178746	FRT-TnqstR	5631-A1552-delta-vpsA::FRT-delta-hapR::FRT-TnqstR	2018-05-17	2018-05-20	SRP148157	A1552
SRR7178747	FRT-TnqstR	5631-A1552-delta-vpsA::FRT-delta-hapR::FRT-TnqstR	2018-05-17	2018-05-20	SRP148157	A1552
SRR7178748	FRT-TnqstR	5631-A1552-delta-vpsA::FRT-delta-hapR::FRT-TnqstR	2018-05-17	2018-05-20	SRP148157	A1552
SRR7178733	TntfoY-strep	2978-A1552-TntfoY-strep	2018-05-17	2018-05-20	SRP148157	A1552
SRR7178739	FRT-Tn	5489-A1552-delta-vpsA::FRT-delta-hapR::FRT-Tn	2018-05-17	2018-05-20	SRP148157	A1552
SRR7178735	TnqstR	5501-A1552-TnqstR	2018-05-17	2018-05-20	SRP148157	A1552
SRR7178738	FRT-Tn	5489-A1552-delta-vpsA::FRT-delta-hapR::FRT-Tn	2018-05-17	2018-05-20	SRP148157	A1552
SRR3371170	delta-qstR_TntfoX	A1552 delta-qstR with TntfoX transposon	2016-04-12	2016-08-29	SRP073210	A1552
SRR3371169	delta-qstR_TntfoX	A1552 delta-qstR with TntfoX transposon	2016-04-12	2016-08-29	SRP073210	A1552
SRR3371165	delta-hapR _TntfoX	A1552 delta-hapR with TntfoX transposon	2016-04-12	2016-08-29	SRP073210	A1552
SRR3371166	delta-hapR _TntfoX	A1552 delta-hapR with TntfoX transposon	2016-04-12	2016-08-29	SRP073210	A1552
SRR3371168	delta-qstR_TntfoX	A1552 delta-qstR with TntfoX transposon	2016-04-12	2016-08-29	SRP073210	A1552
SRR3371167	delta-hapR _TntfoX	A1552 delta-hapR with TntfoX transposon	2016-04-12	2016-08-29	SRP073210	A1552
SRR3371164	WT_TntfoX	A1552 (WT) with TntfoX transposon	2016-04-12	2016-08-29	SRP073210	A1552
SRR3371163	WT_TntfoX	A1552 (WT) with TntfoX transposon	2016-04-12	2016-08-29	SRP073210	A1552
SRR3371162	WT_TntfoX	A1552 (WT) with TntfoX transposon	2016-04-12	2016-08-29	SRP073210	A1552
SRR3371161	WT_TntfoX_NA	A1552 (WT) with TntfoX transposon	2016-04-12	2016-08-29	SRP073210	A1552
SRR3371160	WT_TntfoX_NA	A1552 (WT) with TntfoX transposon	2016-04-12	2016-08-29	SRP073210	A1552
SRR3371159	WT_TntfoX_NA	A1552 (WT) with TntfoX transposon	2016-04-12	2016-08-29	SRP073210	A1552
SRR3274035	WT_no_T	A1552 - WT	2016-03-21	2016-03-25	SRP072136	A1552
SRR3274036	WT_no_T	A1552 - WT	2016-03-21	2016-03-25	SRP072136	A1552
SRR3274037	WT_no_T	A1552 - WT	2016-03-21	2016-03-25	SRP072136	A1552
SRR3274038	TntfoY	A1552 with TntfoY transposon	2016-03-21	2016-03-25	SRP072136	A1552
SRR3274039	TntfoY	A1552 with TntfoY transposon	2016-03-21	2016-03-25	SRP072136	A1552
SRR3274040	TntfoY	A1552 with TntfoY transposon	2016-03-21	2016-03-25	SRP072136	A1552
SRR7298349	Empty_ctl	&lt;delta&gt;vqmR + pBAD-ctr	2014-06-11	2014-06-24	SRP150374	C6706
SRR7298350	Empty_ctl	&lt;delta&gt;vqmR + pBAD-ctr	2014-06-11	2014-06-24	SRP150374	C6706
SRR7298351	Empty_ctl	&lt;delta&gt;vqmR + pBAD-ctr	2014-06-11	2014-06-24	SRP150374	C6706
SRR7298352	vqmr	&lt;delta&gt;vqmR + pBAD-vqmR	2014-06-11	2014-06-24	SRP150374	C6706
SRR7298353	vqmr	&lt;delta&gt;vqmR + pBAD-vqmR	2014-06-11	2014-06-24	SRP150374	C6706
SRR7298354	vqmr	&lt;delta&gt;vqmR + pBAD-vqmR	2014-06-11	2014-06-24	SRP150374	C6706
SRR7298325	water	&lt;delta&gt;luxS&lt;delta&gt;cqsA&lt;delta&gt;tdh	2018-06-12	2018-06-25	SRP150373	C6706
SRR7298327	water	&lt;delta&gt;luxS&lt;delta&gt;cqsA&lt;delta&gt;tdh	2018-06-12	2018-06-25	SRP150373	C6706
SRR7298326	water	&lt;delta&gt;luxS&lt;delta&gt;cqsA&lt;delta&gt;tdh	2018-06-12	2018-06-25	SRP150373	C6706
SRR7298328	AI	&lt;delta&gt;luxS&lt;delta&gt;cqsA&lt;delta&gt;tdh	2018-06-12	2018-06-25	SRP150373	C6706
SRR7298329	AI	&lt;delta&gt;luxS&lt;delta&gt;cqsA&lt;delta&gt;tdh	2018-06-12	2018-06-25	SRP150373	C6706
SRR7298330	AI	&lt;delta&gt;luxS&lt;delta&gt;cqsA&lt;delta&gt;tdh	2018-06-12	2018-06-25	SRP150373	C6706
SRR7298331	CAI	&lt;delta&gt;luxS&lt;delta&gt;cqsA&lt;delta&gt;tdh	2018-06-12	2018-06-25	SRP150373	C6706
SRR7298332	CAI	&lt;delta&gt;luxS&lt;delta&gt;cqsA&lt;delta&gt;tdh	2018-06-12	2018-06-25	SRP150373	C6706
SRR7298333	CAI	&lt;delta&gt;luxS&lt;delta&gt;cqsA&lt;delta&gt;tdh	2018-06-12	2018-06-25	SRP150373	C6706
SRR7298335	DPO	&lt;delta&gt;luxS&lt;delta&gt;cqsA&lt;delta&gt;tdh	2018-06-12	2018-06-25	SRP150373	C6706
SRR7298334	DPO	&lt;delta&gt;luxS&lt;delta&gt;cqsA&lt;delta&gt;tdh	2018-06-12	2018-06-25	SRP150373	C6706
SRR7298336	DPO	&lt;delta&gt;luxS&lt;delta&gt;cqsA&lt;delta&gt;tdh	2018-06-12	2018-06-25	SRP150373	C6706
SRR7298337	AI_CAI	&lt;delta&gt;luxS&lt;delta&gt;cqsA&lt;delta&gt;tdh	2018-06-12	2018-06-25	SRP150373	C6706
SRR7298338	AI_CAI	&lt;delta&gt;luxS&lt;delta&gt;cqsA&lt;delta&gt;tdh	2018-06-12	2018-06-25	SRP150373	C6706
SRR7298342	AI_DPO	&lt;delta&gt;luxS&lt;delta&gt;cqsA&lt;delta&gt;tdh	2018-06-12	2018-06-25	SRP150373	C6706
SRR7298340	AI_DPO	&lt;delta&gt;luxS&lt;delta&gt;cqsA&lt;delta&gt;tdh	2018-06-12	2018-06-25	SRP150373	C6706
SRR7298339	AI_CAI	&lt;delta&gt;luxS&lt;delta&gt;cqsA&lt;delta&gt;tdh	2018-06-12	2018-06-25	SRP150373	C6706
SRR7298341	AI_DPO	&lt;delta&gt;luxS&lt;delta&gt;cqsA&lt;delta&gt;tdh	2018-06-12	2018-06-25	SRP150373	C6706
SRR7298343	CAI_DPO	&lt;delta&gt;luxS&lt;delta&gt;cqsA&lt;delta&gt;tdh	2018-06-12	2018-06-25	SRP150373	C6706
SRR7298344	CAI_DPO	&lt;delta&gt;luxS&lt;delta&gt;cqsA&lt;delta&gt;tdh	2018-06-12	2018-06-25	SRP150373	C6706
SRR7298345	CAI_DPO	&lt;delta&gt;luxS&lt;delta&gt;cqsA&lt;delta&gt;tdh	2018-06-12	2018-06-25	SRP150373	C6706
SRR7298346	AI_CAI_DPO	&lt;delta&gt;luxS&lt;delta&gt;cqsA&lt;delta&gt;tdh	2018-06-12	2018-06-25	SRP150373	C6706
SRR7298347	AI_CAI_DPO	&lt;delta&gt;luxS&lt;delta&gt;cqsA&lt;delta&gt;tdh	2018-06-12	2018-06-25	SRP150373	C6706
SRR7298348	AI_CAI_DPO	&lt;delta&gt;luxS&lt;delta&gt;cqsA&lt;delta&gt;tdh	2018-06-12	2018-06-25	SRP150373	C6706
SRR2648180	Ctl	Control	2015-10-14	2015-10-26	SRP064807	C6706
SRR2648181	Ctl	Control	2015-10-14	2015-10-26	SRP064807	C6706
SRR2648182	vchM_KO	vchM Knock Out	2015-10-14	2015-10-26	SRP064807	C6706
SRR2648183	vchM_KO	vchM Knock Out	2015-10-14	2015-10-26	SRP064807	C6706
SRR1602499	QS-mutant	locked low cell density QS-mutant	2014-10-07	2014-12-08	SRP048672	C6706
SRR1602500	QS-mutant_TEX	locked low cell density QS-mutant	2014-10-07	2014-12-08	SRP048672	C6706
SRR1602501	QS-mutant	locked low cell density QS-mutant	2014-10-07	2014-12-08	SRP048672	C6706
SRR1602502	QS-mutant_TEX	locked low cell density QS-mutant	2014-10-07	2014-12-08	SRP048672	C6706
SRR1602503	QS-mutant	locked low cell density QS-mutant	2014-10-07	2014-12-08	SRP048672	C6706
SRR1602504	QS-mutant_TEX	locked low cell density QS-mutant	2014-10-07	2014-12-08	SRP048672	C6706
SRR1602505	QS-mutant	locked low cell density QS-mutant	2014-10-07	2014-12-08	SRP048672	C6706
SRR1602506	QS-mutant_TEX	locked low cell density QS-mutant	2014-10-07	2014-12-08	SRP048672	C6706
SRR1602507	WT_C6706	wild type	2014-10-07	2014-12-08	SRP048672	C6706
SRR1602508	WT_C6706_TEX	wild type	2014-10-07	2014-12-08	SRP048672	C6706
SRR1602509	WT_C6706	wild type	2014-10-07	2014-12-08	SRP048672	C6706
SRR1602510	WT_C6706_TEX	wild type	2014-10-07	2014-12-08	SRP048672	C6706
SRR1602511	WT_C6706	wild type	2014-10-07	2014-12-08	SRP048672	C6706
SRR1602512	WT_C6706_TEX	wild type	2014-10-07	2014-12-08	SRP048672	C6706
SRR1602513	WT_C6706	wild type	2014-10-07	2014-12-08	SRP048672	C6706
SRR1602514	WT_C6706_TEX	wild type	2014-10-07	2014-12-08	SRP048672	C6706
SRR442047	ToxT_KO	ToxT deletant carrying empty plasmid pBAD18-Cm	2012-08-11	2012-05-24	SRP011384	C6706
SRR442048	ToxT_KO	ToxT deletant carrying empty plasmid pBAD18-Cm	2012-08-11	2012-05-24	SRP011384	C6706
SRR442049	ToxT_KO	ToxT deletant carrying empty plasmid pBAD18-Cm	2012-08-11	2012-05-24	SRP011384	C6706
SRR442050	ToxT_Rescue	ToxT deletant expressing ToxT from pBAD18-Cm	2012-08-11	2012-05-24	SRP011384	C6706
SRR442051	ToxT_Rescue	ToxT deletant expressing ToxT from pBAD18-Cm	2012-08-11	2012-05-24	SRP011384	C6706
SRR442052	ToxT_Rescue	ToxT deletant expressing ToxT from pBAD18-Cm	2012-08-11	2012-05-24	SRP011384	C6706
SRR442053	WT_ToxT	wild type Vibrio cholerae El Tor strain C6706 expressing ToxT from pBAD18-Cm	2012-08-11	2012-05-24	SRP011384	C6706
SRR442054	WT_ToxT	wild type Vibrio cholerae El Tor strain C6706 expressing ToxT from pBAD18-Cm	2012-08-11	2012-05-24	SRP011384	C6706
SRR442055	WT_ToxT	wild type Vibrio cholerae El Tor strain C6706 expressing ToxT from pBAD18-Cm	2012-08-11	2012-05-24	SRP011384	C6706
SRR442056	tarB_ToxT	tarB deletant expressing ToxT from pBAD18-Cm	2012-08-11	2012-05-24	SRP011384	C6706
SRR442057	tarB_ToxT	tarB deletant expressing ToxT from pBAD18-Cm	2012-08-11	2012-05-24	SRP011384	C6706
SRR442058	tarB_ToxT	tarB deletant expressing ToxT from pBAD18-Cm	2012-08-11	2012-05-24	SRP011384	C6706
SRR442059	dncV_KO	dncV (VC0179) deletant carrying empty plasmid pBAD18-Cm	2012-08-11	2012-05-24	SRP011384	C6706
SRR442060	dncV_KO	dncV (VC0179) deletant carrying empty plasmid pBAD18-Cm	2012-08-11	2012-05-24	SRP011384	C6706
SRR442061	dncV_KO	dncV (VC0179) deletant carrying empty plasmid pBAD18-Cm	2012-08-11	2012-05-24	SRP011384	C6706
SRR442062	dncV_Rescue	dncV (VC0179) deletant expressing DncV from pBAD18-Cm	2012-08-11	2012-05-24	SRP011384	C6706
SRR442063	dncV_Rescue	dncV (VC0179) deletant expressing DncV from pBAD18-Cm	2012-08-11	2012-05-24	SRP011384	C6706
SRR442064	dncV_Rescue	dncV (VC0179) deletant expressing DncV from pBAD18-Cm	2012-08-11	2012-05-24	SRP011384	C6706
SRR1636723	lacZ	Wt/?lacZ	2014-10-31	2015-02-17	SRP049352	C7258
SRR1636724	lacZ_hns	Wt/?lacZ/hns::km	2014-10-31	2015-02-17	SRP049352	C7258
SRR1636725	lacZ	Wt/?lacZ	2014-10-31	2015-02-17	SRP049352	C7258
SRR1636726	lacZ_hns	Wt/?lacZ/hns::km	2014-10-31	2015-02-17	SRP049352	C7258
SRR1636727	lacZ	Wt/?lacZ	2014-10-31	2015-02-17	SRP049352	C7258
SRR1636728	lacZ_hns	Wt/?lacZ/hns::km	2014-10-31	2015-02-17	SRP049352	C7258
SRR1636729	lacZ	Wt/?lacZ	2014-10-31	2015-02-17	SRP049352	C7258
SRR1636730	lacZ_hns	Wt/?lacZ/hns::km	2014-10-31	2015-02-17	SRP049352	C7258
SRR6334012	WT_RF	Wild Type	2017-11-30	2018-02-22	SRP125892	N16961
SRR6334011	WT_RF	Wild Type	2017-11-30	2018-02-22	SRP125892	N16961
SRR6334014	delta_ribD_RF	delta_ribD	2017-11-30	2018-02-22	SRP125892	N16961
SRR6334013	WT_RF	Wild Type	2017-11-30	2018-02-22	SRP125892	N16961
SRR6334016	delta_ribD_RF	delta_ribD	2017-11-30	2018-02-22	SRP125892	N16961
SRR6334015	delta_ribD_RF	delta_ribD	2017-11-30	2018-02-22	SRP125892	N16961
SRR6334017	delta_ribN_RF	delta_ribN	2017-11-30	2018-02-22	SRP125892	N16961
SRR6334018	delta_ribN_RF	delta_ribN	2017-11-30	2018-02-22	SRP125892	N16961
SRR6334019	delta_ribN_RF	delta_ribN	2017-11-30	2018-02-22	SRP125892	N16961
SRR6334020	WT_N16961	Wild Type	2017-11-30	2018-02-22	SRP125892	N16961
SRR6334021	WT_N16961	Wild Type	2017-11-30	2018-02-22	SRP125892	N16961
SRR6334022	WT_N16961	Wild Type	2017-11-30	2018-02-22	SRP125892	N16961
SRR6334023	delta_ribN	delta_ribN	2017-11-30	2018-02-22	SRP125892	N16961
SRR6334024	delta_ribN	delta_ribN	2017-11-30	2018-02-22	SRP125892	N16961
SRR6334025	delta_ribN	delta_ribN	2017-11-30	2018-02-22	SRP125892	N16961
SRR3331930	tKO_blue	delta_VCA0057, delta_VC1392, delta_VC1814 (phr,cry1,cry2)	2016-04-04	2017-01-26	SRP072849	N16961
SRR3331929	tKO_dark	delta_VCA0057, delta_VC1392, delta_VC1814 (phr,cry1,cry2)	2016-04-04	2017-01-26	SRP072849	N16961
SRR3331928	dKO_blue	delta_VCA0056, delta_VC2301 (MerR,ChrR)	2016-04-04	2017-01-26	SRP072849	N16961
SRR3331927	dKO_blue	delta_VCA0056, delta_VC2301 (MerR,ChrR)	2016-04-04	2017-01-26	SRP072849	N16961
SRR3331926	dKO_dark	delta_VCA0056, delta_VC2301 (MerR,ChrR)	2016-04-04	2017-01-26	SRP072849	N16961
SRR3331925	dKO_dark	delta_VCA0056, delta_VC2301 (MerR,ChrR)	2016-04-04	2017-01-26	SRP072849	N16961
SRR3331924	KO_blue	delta_VC2301 (ChrR)	2016-04-04	2017-01-26	SRP072849	N16961
SRR3331923	KO_blue	delta_VC2301 (ChrR)	2016-04-04	2017-01-26	SRP072849	N16961
SRR3331922	KO_dark	delta_VC2301 (ChrR)	2016-04-04	2017-01-26	SRP072849	N16961
SRR3331921	KO_dark	delta_VC2301 (ChrR)	2016-04-04	2017-01-26	SRP072849	N16961
SRR3331920	WT_blue	wild type	2016-04-04	2017-01-26	SRP072849	N16961
SRR3331919	WT_blue	wild type	2016-04-04	2017-01-26	SRP072849	N16961
SRR3331918	WT_dark	wild type	2016-04-04	2017-01-26	SRP072849	N16961
SRR3331917	WT_dark	wild type	2016-04-04	2017-01-26	SRP072849	N16961
SRR2648176	Ctl_O395	Control	2015-10-14	2015-10-26	SRP064807	O395
SRR2648177	Ctl_O395	Control	2015-10-14	2015-10-26	SRP064807	O395
SRR2648178	vchM_KO	vchM Knock Out	2015-10-14	2015-10-26	SRP064807	O395
SRR2648179	vchM_KO	vchM Knock Out	2015-10-14	2015-10-26	SRP064807	O395
SRR10905396	WT_tsra	wild type			SRP242320	C6706
SRR10905395	WT_tsra	wild type			SRP242320	C6706
SRR10905384	WT_tsra	wild type			SRP242320	C6706
SRR10905393	tsra_KO	tsra KO			SRP242320	C6706
SRR10905392	tsra_KO	tsra KO			SRP242320	C6706
SRR10905391	tsra_KO	tsra KO			SRP242320	C6706
SRR10905386	hns_KO	hns KO			SRP242320	C6706
SRR10905385	hns_KO	hns KO			SRP242320	C6706
SRR10905383	hns_KO	hns KO			SRP242320	C6706
SRR10905380	hnstsra_DKO	DKO			SRP242320	C6706
SRR10905379	hnstsra_DKO	DKO			SRP242320	C6706
SRR10905378	hnstsra_DKO	DKO			SRP242320	C6706
SRR10905388	AktsrA	AktsrA			SRP242320	C6706
SRR10905387	AktsrA	AktsrA			SRP242320	C6706
SRR10905382	dHNS_old	hns KO			SRP242320	C6706
SRR10905381	dHNS_old	hns KO			SRP242320	C6706
SRR10905377	dKO_old	dKO_old			SRP242320	C6706
SRR10905376	dKO_old	dKO_old			SRP242320	C6706
SRR10905390	tsrA_old	tsra KO			SRP242320	C6706
SRR10905389	tsrA_old	tsra KO			SRP242320	C6706
SRR10905373	WT_old	wild type			SRP242320	C6706
SRR10905362	WT_old	wild type			SRP242320	C6706
SRR10905351	SA16072	SA16072			SRP242320	C6706
SRR10905344	SA16072	SA16072			SRP242320	C6706
SRR10905343	SA16077	SA16077			SRP242320	C6706
SRR10905342	SA16077	SA16077			SRP242320	C6706
SRR10905341	SA16082	SA16082			SRP242320	C6706
SRR10905394	SA16082	SA16082			SRP242320	C6706
SRR10905370	H1_dHNS_old	hns KO			SRP242320	H1
SRR10905369	H1_dHNS_old	hns KO			SRP242320	H1
SRR10905375	H1_tsrA_old	tsra KO			SRP242320	H1
SRR10905374	H1_tsrA_old	tsra KO			SRP242320	H1
SRR10905372	H1_WT_old	wild type			SRP242320	H1
SRR10905371	H1_WT_old	wild type			SRP242320	H1
SRR1653344	Broad_WT	wild type		2014-11-15T00:00:00Z	SRP005635	C6706
SRR1653345	Broad_WT	wild type		2014-11-15T00:00:00Z	SRP005635	C6706
SRR1653346	Broad_WT	wild type		2014-11-15T00:00:00Z	SRP005635	C6706
SRR1653347	Broad_WT	wild type		2014-11-15T00:00:00Z	SRP005635	C6706
SRR1653348	Broad_WT	wild type		2014-11-15T00:00:00Z	SRP005635	C6706
SRR1653349	Broad_WT	wild type		2014-11-15T00:00:00Z	SRP005635	C6706
SRR403875	Broad_WT	wild type		2012-02-01T00:00:00Z	SRP005635	C6706
SRR403876	Broad_WT	wild type		2012-02-01T00:00:00Z	SRP005635	C6706
SRR403877	Broad_WT	wild type		2012-02-01T00:00:00Z	SRP005635	C6706
SRR403878	Broad_WT	wild type		2012-02-01T00:00:00Z	SRP005635	C6706
SRR1382192	WT_MO10	wild type		2014-06-20T00:00:00Z	SRP043148	MO10
SRR1382205	WT_MO10	wild type		2014-06-20T00:00:00Z	SRP043148	MO10
SRR1382206	WT_MO10_dros	wild type		2014-06-20T00:00:00Z	SRP043148	MO10
SRR1382207	WT_MO10_dros	wild type		2014-06-20T00:00:00Z	SRP043148	MO10
SRR1382208	WT_MO10_dros	wild type		2014-06-20T00:00:00Z	SRP043148	MO10
SRR1382209	D_VC0303	D_VC0303		2014-06-20T00:00:00Z	SRP043148	MO10
SRR1382210	D_VC0303	D_VC0303		2014-06-20T00:00:00Z	SRP043148	MO10
SRR1382211	D_VC0303	D_VC0303		2014-06-20T00:00:00Z	SRP043148	MO10
SRR1521326	WT_stat_all	wild type		2015-06-11T00:00:00Z	SRP044667	C6706
SRR1521327	WT_stat_all	wild type		2015-06-11T00:00:00Z	SRP044667	C6706
SRR1521328	Nrn-VSVG_stat_all	Nrn-VSVG		2015-06-11T00:00:00Z	SRP044667	C6706
SRR1521329	Nrn-VSVG_stat_all	Nrn-VSVG		2015-06-11T00:00:00Z	SRP044667	C6706
SRR1521330	WT_stat_ppp	wild type		2015-06-11T00:00:00Z	SRP044667	C6706
SRR1521331	WT_stat_ppp	wild type		2015-06-11T00:00:00Z	SRP044667	C6706
SRR1521332	Nrn-VSVG_stat_ppp	Nrn-VSVG		2015-06-11T00:00:00Z	SRP044667	C6706
SRR1521333	Nrn-VSVG_stat_ppp	Nrn-VSVG		2015-06-11T00:00:00Z	SRP044667	C6706
SRR1521334	WT_exp_all	wild type		2015-06-11T00:00:00Z	SRP044667	C6706
SRR1521335	WT_exp_all	wild type		2015-06-11T00:00:00Z	SRP044667	C6706
SRR1521336	WT_exp_ppp	wild type		2015-06-11T00:00:00Z	SRP044667	C6706
SRR1521337	WT_exp_ppp	wild type		2015-06-11T00:00:00Z	SRP044667	C6706
SRR1544143	pVCR94deltaX	pVCR94deltaX		2014-09-01T00:00:00Z	SRP045431	F1939
SRR1544479	pVCR94deltaX	pVCR94deltaX		2014-09-01T00:00:00Z	SRP045431	F1939
SRR1583199	SXT_MO10	wild type		2014-10-01T00:00:00Z	SRP047382	MO10
SRR1583202	SXT_MO10	wild type		2014-10-01T00:00:00Z	SRP047382	MO10
SRR2230414	SW051	SW051		2015-09-15T00:00:00Z	SRP063113	C6706
SRR2244514	SW051	SW051		2015-09-15T00:00:00Z	SRP063113	C6706
SRR2244515	SW051	SW051		2015-09-15T00:00:00Z	SRP063113	C6706
SRR2319527	EA349	EA349		2015-09-15T00:00:00Z	SRP063113	C6706
SRR2319528	EA349	EA349		2015-09-15T00:00:00Z	SRP063113	C6706
SRR2319529	EA349	EA349		2015-09-15T00:00:00Z	SRP063113	C6706
SRR2319530	EA432	EA432		2015-09-15T00:00:00Z	SRP063113	C6706
SRR2319531	EA432	EA432		2015-09-15T00:00:00Z	SRP063113	C6706
SRR2319532	EA432	EA432		2015-09-15T00:00:00Z	SRP063113	C6706
SRR2319533	EA372	EA372		2015-09-15T00:00:00Z	SRP063113	C6706
SRR2319534	EA372	EA372		2015-09-15T00:00:00Z	SRP063113	C6706
SRR2319535	EA372	EA372		2015-09-15T00:00:00Z	SRP063113	C6706
SRR2302168	phase_N16961	wild type		2016-11-04T00:00:00Z	SRP063467	N16961
SRR2302169	phase_N16961	wild type		2016-11-04T00:00:00Z	SRP063467	N16961
SRR2302170	phase_N16961	wild type		2016-11-04T00:00:00Z	SRP063467	N16961
SRR2302171	RU_N16961	RU_N16961		2016-11-04T00:00:00Z	SRP063467	N16961
SRR2302172	RU_N16961	RU_N16961		2016-11-04T00:00:00Z	SRP063467	N16961
SRR2302173	RU_N16961	RU_N16961		2016-11-04T00:00:00Z	SRP063467	N16961
SRR2302174	SD_N16961	SD_N16961		2016-11-04T00:00:00Z	SRP063467	N16961
SRR2302175	SD_N16961	SD_N16961		2016-11-04T00:00:00Z	SRP063467	N16961
SRR2302176	SD_N16961	SD_N16961		2016-11-04T00:00:00Z	SRP063467	N16961
SRR2976605	D0.G1	EXCLUDE		2015-12-10T00:00:00Z	SRP066930	BAD
SRR2976709	D0.G1	EXCLUDE		2015-12-10T00:00:00Z	SRP066930	BAD
SRR2976710	D0.G1	EXCLUDE		2015-12-10T00:00:00Z	SRP066930	BAD
SRR3586848	WT_none1	wild type		2017-05-05T00:00:00Z	SRP074417	C6706
SRR3586850	WT_none1	wild type		2017-10-02T00:00:00Z	SRP074417	C6706
SRR3586851	WT_none1	wild type		2017-05-05T00:00:00Z	SRP074417	C6706
SRR3586853	D_VC1639_none1	DEL_none		2017-05-05T00:00:00Z	SRP074417	C6706
SRR3586855	D_VC1639_none1	DEL_none		2017-05-05T00:00:00Z	SRP074417	C6706
SRR3586857	D_VC1639_none1	DEL_none		2017-05-05T00:00:00Z	SRP074417	C6706
SRR3586860	WT_poly1	WT_poly		2017-10-02T00:00:00Z	SRP074417	C6706
SRR3586863	WT_poly1	WT_poly		2017-05-05T00:00:00Z	SRP074417	C6706
SRR3586871	WT_poly1	WT_poly		2017-10-02T00:00:00Z	SRP074417	C6706
SRR3586876	D_VC1639_poly1	DEL_poly		2017-10-02T00:00:00Z	SRP074417	C6706
SRR3586879	D_VC1639_poly1	DEL_poly		2017-10-02T00:00:00Z	SRP074417	C6706
SRR3586886	D_VC1639_poly1	DEL_poly		2017-10-02T00:00:00Z	SRP074417	C6706
SRR5938168	D_VC1639_none2	DEL_none		2017-08-16T00:00:00Z	SRP074417	C6706
SRR5938199	D_VC1639_none2	DEL_none		2017-08-16T00:00:00Z	SRP074417	C6706
SRR5938200	WT_none2	wild type		2017-08-16T00:00:00Z	SRP074417	C6706
SRR5938201	D_VC1639_poly2	DEL_poly		2017-08-16T00:00:00Z	SRP074417	C6706
SRR5938202	WT_none2	wild type		2017-08-16T00:00:00Z	SRP074417	C6706
SRR5938203	WT_none2	wild type		2017-08-16T00:00:00Z	SRP074417	C6706
SRR5938204	D_VC1639_none2	DEL_none		2017-08-16T00:00:00Z	SRP074417	C6706
SRR5938256	WT_poly2	WT_poly		2017-08-16T00:00:00Z	SRP074417	C6706
SRR5938304	D_VC1639_poly2	DEL_poly		2017-08-16T00:00:00Z	SRP074417	C6706
SRR5938305	WT_poly2	WT_poly		2017-08-16T00:00:00Z	SRP074417	C6706
SRR5938306	WT_poly2	WT_poly		2017-10-18T00:00:00Z	SRP074417	C6706
SRR5938307	D_VC1639_poly2	DEL_poly		2017-08-16T00:00:00Z	SRP074417	C6706
SRR5110870	D_oxyR1	D_oxyR1		2016-12-19T00:00:00Z	SRP095131	C6706
SRR5110871	WT_oxy	wild type		2016-12-19T00:00:00Z	SRP095131	C6706
SRR5110872	D_oxyR2	D_oxyR2		2016-12-19T00:00:00Z	SRP095131	C6706
SRR5110873	D_oxyR1	D_oxyR1		2016-12-19T00:00:00Z	SRP095131	C6706
SRR5110874	D_oxyR2	D_oxyR2		2016-12-19T00:00:00Z	SRP095131	C6706
SRR5110875	WT_oxy	wild type		2016-12-19T00:00:00Z	SRP095131	C6706
SRR5112947	WT_oxy2	wild type		2016-12-20T00:00:00Z	SRP095162	C6706
SRR5112948	WT_oxy2	wild type		2016-12-20T00:00:00Z	SRP095162	C6706
SRR5519749	WT_meth	WT_meth		2018-04-01T00:00:00Z	SRP106709	N16961
SRR5519750	WT_meth	WT_meth		2018-04-01T00:00:00Z	SRP106709	N16961
SRR5519751	WT_meth	WT_meth		2018-04-01T00:00:00Z	SRP106709	N16961
SRR5519752	WT_indole	WT_indole		2018-04-01T00:00:00Z	SRP106709	N16961
SRR5519753	WT_indole	WT_indole		2018-04-01T00:00:00Z	SRP106709	N16961
SRR5519754	WT_indole	WT_indole		2018-04-01T00:00:00Z	SRP106709	N16961
SRR5688346	efflux_mutant	efflux_mutant		2017-09-01T00:00:00Z	SRP109296	N16961
SRR5688347	efflux_mutant	efflux_mutant		2017-09-01T00:00:00Z	SRP109296	N16961
SRR5688348	WT_efflux	wild type		2017-09-01T00:00:00Z	SRP109296	N16961
SRR5688349	efflux_mutant	efflux_mutant		2017-09-01T00:00:00Z	SRP109296	N16961
SRR5688350	WT_efflux	wild type		2017-09-01T00:00:00Z	SRP109296	N16961
SRR5688351	WT_efflux	wild type		2017-09-01T00:00:00Z	SRP109296	N16961
SRR6987751	LB_stat	wild type		2018-04-12T00:00:00Z	SRP139746	N16961
SRR6987752	LB_stat	wild type		2018-04-12T00:00:00Z	SRP139746	N16961
SRR6987753	LB_stat	wild type		2018-04-12T00:00:00Z	SRP139746	N16961
SRR6987754	M63B1B RNAseq	wild type		2018-04-12T00:00:00Z	SRP139746	N16961
SRR6987755	MIX	NA		2018-04-12T00:00:00Z	SRP139746	N16961
SRR6987756	MIX	NA		2018-04-12T00:00:00Z	SRP139746	N16961
SRR6987757	MIX	NA		2018-04-12T00:00:00Z	SRP139746	N16961
SRR6987758	LB_stat	wild type		2018-04-12T00:00:00Z	SRP139746	N16961
SRR6987759	LB_expo	wild type		2018-04-12T00:00:00Z	SRP139746	N16961
SRR6987760	MIX	MIX		2018-04-12T00:00:00Z	SRP139746	N16961
SRR6987761	Marine_minus_MMC	Marine_minus_MMC		2018-04-12T00:00:00Z	SRP139746	N16961
SRR6987762	Marine_plus_MMC	Marine_plus_MMC		2018-04-12T00:00:00Z	SRP139746	N16961
SRR6987763	Marine_minus_MMC	Marine_minus_MMC		2018-04-12T00:00:00Z	SRP139746	N16961
SRR6987764	Marine_plus_MMC	Marine_plus_MMC		2018-04-12T00:00:00Z	SRP139746	N16961
SRR6987765	M63B1B_plus_TAP	M63B1B_plus_TAP		2018-04-12T00:00:00Z	SRP139746	N16961
SRR6987766	M63B1B_minus_TAP	M63B1B_minus_TAP		2018-04-12T00:00:00Z	SRP139746	N16961
SRR6987767	LB_expo_minus_TEX_plus_TAP	LB_expo_minus_TEX_plus_TAP		2018-04-12T00:00:00Z	SRP139746	N16961
SRR6987768	LB_expo_minus_TAP	LB_expo_minus_TAP		2018-04-12T00:00:00Z	SRP139746	N16961
SRR6987769	LB_expo_plus_TEX_plus_TAP	LB_expo_plus_TEX_plus_TAP		2018-04-12T00:00:00Z	SRP139746	N16961
SRR6987770	LB_expo_plus_TAP	LB_expo_plus_TAP		2018-04-12T00:00:00Z	SRP139746	N16961
SRR6987771	M63B1B_plus_TAP_minus_TEX	M63B1B_plus_TAP_minus_TEX		2018-04-12T00:00:00Z	SRP139746	N16961
SRR6987772	LB_expo	wild type		2018-04-12T00:00:00Z	SRP139746	N16961
SRR6987773	M63B1A_RNAseq	wild type		2018-04-12T00:00:00Z	SRP139746	N16961
SRR6987774	M63B1B_plus_TAP_plus_TEX	M63B1B_plus_TAP_plus_TEX		2018-04-12T00:00:00Z	SRP139746	N16961
SRR8447493	D_micV_vrrA	D_micV_vrrA		2019-01-23T00:00:00Z	SRP179732	C6706
SRR8447494	D_micV_vrrA	D_micV_vrrA		2019-01-23T00:00:00Z	SRP179732	C6706
SRR8447495	D_micV_vrrA	D_micV_vrrA		2019-01-23T00:00:00Z	SRP179732	C6706
SRR8447496	D_vrrA	D_vrrA		2019-01-23T00:00:00Z	SRP179732	C6706
SRR8447497	D_vrrA	D_vrrA		2019-01-23T00:00:00Z	SRP179732	C6706
SRR8447498	D_vrrA	D_vrrA		2019-01-23T00:00:00Z	SRP179732	C6706
SRR8447499	D_micV	D_micV		2019-01-23T00:00:00Z	SRP179732	C6706
SRR8447500	D_micV	D_micV		2019-01-23T00:00:00Z	SRP179732	C6706
SRR8447501	D_micV	D_micV		2019-01-23T00:00:00Z	SRP179732	C6706
SRR9853383	Cond_C	Cond_C		2019-07-31T00:00:00Z	SRP216661	N16961
SRR9853384	Cond_C	Cond_C		2019-07-31T00:00:00Z	SRP216661	N16961
SRR9853385	Cond_C	Cond_C		2019-07-31T00:00:00Z	SRP216661	N16961
SRR9853386	Cond_E	Cond_E		2019-07-31T00:00:00Z	SRP216661	N16961
SRR9853387	Cond_E	Cond_E		2019-07-31T00:00:00Z	SRP216661	N16961
SRR9853388	Cond_E	Cond_E		2019-07-31T00:00:00Z	SRP216661	N16961
