# Supplementary material for: A Comprehensive Coexpression Network Analysis in Vibrio cholerae
Source: mSystems. 2020 Jul 7;5(4):e00550-20. doi: 10.1128/mSystems.00550-20 (PMC7343309; doi:10.1128/mSystems.00550-20)
Supplement: DATA SET S1 [file mSystems.00550-20-sd001.txt]

fromNode	toNode	weight	direction	fromAltName	toAltName
VC0002	VC0003	0.103349	undirected	mioC	mnmE
VC0002	VC0035	0.105914	undirected	mioC	rdoA
VC0002	VC0043	0.112361	undirected	mioC	trkA
VC0002	VC0055	0.154822	undirected	mioC	hemF
VC0002	VC0056	0.118639	undirected	mioC	aroE
VC0002	VC0058	0.113742	undirected	mioC	VC0058
VC0002	VC0068	0.114189	undirected	mioC	VC0068
VC0002	VC0071	0.121519	undirected	mioC	asnC
VC0002	VC0072	0.135592	undirected	mioC	VC0072
VC0002	VC0081	0.140948	undirected	mioC	VC0081
VC0002	VC0085	0.118405	undirected	mioC	ubiB
VC0002	VC0094	0.108861	undirected	mioC	ubiA
VC0002	VC0095	0.10141	undirected	mioC	ubiC
VC0002	VC0097	0.106011	undirected	mioC	VC0097
VC0002	VC0099	0.156782	undirected	mioC	glpG
VC0002	VC0103	0.155397	undirected	mioC	VC0103
VC0002	VC0126	0.103924	undirected	mioC	dapF
VC0002	VC0135	0.15173	undirected	mioC	pldB
VC0002	VC0161	0.102638	undirected	mioC	ilvY
VC0002	VC0167	0.113008	undirected	mioC	rep
VC0002	VC0190	0.103379	undirected	mioC	uvrD
VC0002	VC0191	0.114976	undirected	mioC	VC0191
VC0002	VC0192	0.17298	undirected	mioC	VC0192
VC0002	VC0207	0.138813	undirected	mioC	murP
VC0002	VC0221	0.147583	undirected	mioC	mutM
VC0002	VC0222	0.134894	undirected	mioC	coaD
VC0002	VC0223	0.137743	undirected	mioC	waaQ
VC0002	VC0225	0.11975	undirected	mioC	waaC
VC0002	VC0239	0.146654	undirected	mioC	wavL
VC0002	VC0240	0.132843	undirected	mioC	gmhD
VC0002	VC0265	0.107028	undirected	mioC	VC0265
VC0002	VC0277	0.114708	undirected	mioC	zntR
VC0002	VC0305	0.101148	undirected	mioC	rhlB
VC0002	VC0308	0.103441	undirected	mioC	VC0308
VC0002	VC0309	0.144152	undirected	mioC	VC0309
VC0002	VC0317	0.127105	undirected	mioC	VC0317
VC0002	VC0318	0.1309	undirected	mioC	murB
VC0002	VC0320	0.137295	undirected	mioC	coaA
VC0002	VC0331	0.107236	undirected	mioC	nudC
VC0002	VC0332	0.10562	undirected	mioC	hemE
VC0002	VC0333	0.13659	undirected	mioC	VC0333
VC0002	VC0334	0.134872	undirected	mioC	VC0334
VC0002	VC0335	0.135306	undirected	mioC	envC
VC0002	VC0339	0.102196	undirected	mioC	psd
VC0002	VC0340	0.136616	undirected	mioC	VC0340
VC0002	VC0353	0.133024	undirected	mioC	VC0353
VC0002	VC0371	0.1205	undirected	mioC	dnaB
VC0002	VC0376	0.159655	undirected	mioC	VC0376
VC0002	VC0393	0.180433	undirected	mioC	VC0393
VC0002	VC0394	0.118322	undirected	mioC	uvrA
VC0002	VC0398	0.111611	undirected	mioC	VC0398
VC0002	VC0421	0.100506	undirected	mioC	VC0421
VC0002	VC0431	0.116206	undirected	mioC	argR
VC0002	VC0433	0.10044	undirected	mioC	arcD
VC0002	VC0441	0.105183	undirected	mioC	apaH
VC0002	VC0447	0.129648	undirected	mioC	djlA
VC0002	VC0449	0.126484	undirected	mioC	VC0449
VC0002	VC0450	0.126897	undirected	mioC	mltC
VC0002	VC0454	0.12095	undirected	mioC	glsA
VC0002	VC0461	0.131466	undirected	mioC	VC0461
VC0002	VC0462	0.113135	undirected	mioC	pilT
VC0002	VC0464	0.12171	undirected	mioC	VC0464
VC0002	VC0482	0.126644	undirected	mioC	iciA
VC0002	VC0489	0.140672	undirected	mioC	vah5
VC0002	VC0495	0.114062	undirected	mioC	VC0495
VC0002	VC0523	0.102074	undirected	mioC	VC0523
VC0002	VC0553	0.129776	undirected	mioC	VC0553
VC0002	VC0559	0.113632	undirected	mioC	VC0559
VC0002	VC0560	0.10086	undirected	mioC	ffh
VC0002	VC0568	0.141381	undirected	mioC	VC0568
VC0002	VC0582	0.123361	undirected	mioC	rsmI
VC0002	VC0601	0.105127	undirected	mioC	hrpB
VC0002	VC0603	0.174206	undirected	mioC	VC0603
VC0002	VC0621	0.102106	undirected	mioC	VC0621
VC0002	VC0624	0.149112	undirected	mioC	VC0624
VC0002	VC0632	0.116488	undirected	mioC	VC0632
VC0002	VC0648	0.11258	undirected	mioC	nlpI
VC0002	VC0653	0.154441	undirected	mioC	rocS
VC0002	VC0657	0.117597	undirected	mioC	VC0657
VC0002	VC0658	0.131662	undirected	mioC	cdgI
VC0002	VC0661	0.123027	undirected	mioC	VC0661
VC0002	VC0668	0.121605	undirected	mioC	mutH
VC0002	VC0671	0.131264	undirected	mioC	rppH
VC0002	VC0672	0.111712	undirected	mioC	ptsP
VC0002	VC0673	0.1005	undirected	mioC	VC0673
VC0002	VC0677	0.12969	undirected	mioC	nhaR
VC0002	VC0681	0.10227	undirected	mioC	ribF
VC0002	VC0688	0.145144	undirected	mioC	VC0688
VC0002	VC0689	0.116672	undirected	mioC	VC0689
VC0002	VC0702	0.124015	undirected	mioC	VC0702
VC0002	VC0703	0.121258	undirected	mioC	mbaA
VC0002	VC0719	0.118017	undirected	mioC	phoB
VC0002	VC0720	0.115637	undirected	mioC	phoR
VC0002	VC0721	0.106405	undirected	mioC	pstS
VC0002	VC0723	0.106804	undirected	mioC	ppk
VC0002	VC0724	0.145805	undirected	mioC	pstC
VC0002	VC0725	0.157968	undirected	mioC	pstA
VC0002	VC0726	0.146528	undirected	mioC	pstB
VC0002	VC0764	0.107843	undirected	mioC	VC0764
VC0002	VC0781	0.139151	undirected	mioC	VC0781
VC0002	VC0783	0.142529	undirected	mioC	VC0783
VC0002	VC0814	0.124628	undirected	mioC	VC0814
VC0002	VC0815	0.105476	undirected	mioC	HipA
VC0002	VC0817	0.115213	undirected	mioC	VC0817
VC0002	VC0848	0.108254	undirected	mioC	smpB
VC0002	VC0853	0.155629	undirected	mioC	ppnK
VC0002	VC0876	0.127727	undirected	mioC	VC0876
VC0002	VC0890	0.102946	undirected	mioC	ispA
VC0002	VC0896	0.107658	undirected	mioC	gcvA
VC0002	VC0898	0.121362	undirected	mioC	xni
VC0002	VC0900	0.10615	undirected	mioC	cdgG
VC0002	VC0909	0.130916	undirected	mioC	treR
VC0002	VC0963	0.143118	undirected	mioC	ubiF
VC0002	VC0971	0.10976	undirected	mioC	ligA
VC0002	VC0979	0.14875	undirected	mioC	VC0979
VC0002	VC0980	0.111268	undirected	mioC	VC0980
VC0002	VC0981	0.15291	undirected	mioC	VC0981
VC0002	VC0982	0.106636	undirected	mioC	VC0982
VC0002	VC0987	0.106487	undirected	mioC	hemH
VC0002	VC0990	0.117129	undirected	mioC	rfaH
VC0002	VC0992	0.100419	undirected	mioC	VC0992
VC0002	VC0994	0.134333	undirected	mioC	nagA
VC0002	VC1017	0.129624	undirected	mioC	rnfA
VC0002	VC1023	0.107849	undirected	mioC	VC1023
VC0002	VC1029	0.132844	undirected	mioC	cdgB
VC0002	VC1041	0.108507	undirected	mioC	VC1041
VC0002	VC1042	0.131435	undirected	mioC	VC1042
VC0002	VC1062	0.126776	undirected	mioC	ybaO
VC0002	VC1063	0.109578	undirected	mioC	tesB
VC0002	VC1065	0.1025	undirected	mioC	VC1065
VC0002	VC1076	0.104205	undirected	mioC	VC1076
VC0002	VC1100	0.115453	undirected	mioC	VC1100
VC0002	VC1104	0.122888	undirected	mioC	VC1104
VC0002	VC1108	0.10205	undirected	mioC	rarA
VC0002	VC1165	0.109549	undirected	mioC	VC1165
VC0002	VC1181	0.120276	undirected	mioC	cydD
VC0002	VC1194	0.130084	undirected	mioC	VC1194
VC0002	VC1210	0.182889	undirected	mioC	VC1210
VC0002	VC1211	0.124866	undirected	mioC	VC1211
VC0002	VC1212	0.184854	undirected	mioC	polB
VC0002	VC1229	0.102002	undirected	mioC	VC1229
VC0002	VC1232	0.115971	undirected	mioC	VC1232
VC0002	VC1233	0.135446	undirected	mioC	VC1233
VC0002	VC1234	0.111905	undirected	mioC	sbcB
VC0002	VC1250	0.101556	undirected	mioC	VC1250
VC0002	VC1260	0.12009	undirected	mioC	VC1260
VC0002	VC1261	0.114479	undirected	mioC	VC1261
VC0002	VC1268	0.144301	undirected	mioC	ldtA
VC0002	VC1271	0.104672	undirected	mioC	VC1271
VC0002	VC1273	0.125924	undirected	mioC	VC1273
VC0002	VC1275	0.117222	undirected	mioC	VC1275
VC0002	VC1277	0.105746	undirected	mioC	VC1277
VC0002	VC1286	0.145813	undirected	mioC	chbR
VC0002	VC1290	0.125571	undirected	mioC	VC1290
VC0002	VC1291	0.115055	undirected	mioC	VC1291
VC0002	VC1303	0.152906	undirected	mioC	pabB
VC0002	VC1309	0.126641	undirected	mioC	rimJ
VC0002	VC1311	0.111375	undirected	mioC	rhtA
VC0002	VC1363	0.160264	undirected	mioC	VC1363
VC0002	VC1364	0.129346	undirected	mioC	VC1364
VC0002	VC1380	0.122724	undirected	mioC	VC1380
VC0002	VC1429	0.115894	undirected	mioC	VC1429
VC0002	VC1430	0.130533	undirected	mioC	VC1430
VC0002	VC1458	0.112499	undirected	mioC	zot
VC0002	VC1469	0.116738	undirected	mioC	cri
VC0002	VC1470	0.103602	undirected	mioC	tlcR
VC0002	VC1475	0.116738	undirected	mioC	cri
VC0002	VC1476	0.103602	undirected	mioC	tlcR
VC0002	VC1500	0.158483	undirected	mioC	VC1500
VC0002	VC1501	0.129504	undirected	mioC	VC1501
VC0002	VC1534	0.164801	undirected	mioC	VC1534
VC0002	VC1550	0.121561	undirected	mioC	ugpA
VC0002	VC1552	0.121681	undirected	mioC	ugpC
VC0002	VC1561	0.125952	undirected	mioC	VC1561
VC0002	VC1562	0.137754	undirected	mioC	VC1562
VC0002	VC1580	0.10431	undirected	mioC	VC1580
VC0002	VC1588	0.106543	undirected	mioC	AslR
VC0002	VC1597	0.16103	undirected	mioC	VC1597
VC0002	VC1598	0.106992	undirected	mioC	VC1598
VC0002	VC1608	0.103542	undirected	mioC	VC1608
VC0002	VC1632	0.140525	undirected	mioC	VC1632
VC0002	VC1636	0.152421	undirected	mioC	VC1636
VC0002	VC1637	0.121909	undirected	mioC	VC1637
VC0002	VC1647	0.142221	undirected	mioC	VC1647
VC0002	VC1650	0.103278	undirected	mioC	prt
VC0002	VC1656	0.11183	undirected	mioC	VC1656
VC0002	VC1665	0.136737	undirected	mioC	VC1665
VC0002	VC1667	0.133702	undirected	mioC	VC1667
VC0002	VC1670	0.129557	undirected	mioC	cls
VC0002	VC1671	0.109138	undirected	mioC	metC
VC0002	VC1679	0.148379	undirected	mioC	pspF
VC0002	VC1680	0.122065	undirected	mioC	sapA
VC0002	VC1681	0.100712	undirected	mioC	sapB
VC0002	VC1717	0.108714	undirected	mioC	smtA
VC0002	VC1723	0.114242	undirected	mioC	VC1723
VC0002	VC1725	0.111482	undirected	mioC	VC1725
VC0002	VC1744	0.110355	undirected	mioC	VC1744
VC0002	VC1753	0.135779	undirected	mioC	VC1753
VC0002	VC1759	0.124305	undirected	mioC	VC1759
VC0002	VC1788	0.139386	undirected	mioC	VC1788
VC0002	VC1792	0.111113	undirected	mioC	VC1792
VC0002	VC1798	0.101365	undirected	mioC	VC1798
VC0002	VC1799	0.132854	undirected	mioC	VC1799
VC0002	VC1845	0.154211	undirected	mioC	ruvB
VC0002	VC1846	0.10012	undirected	mioC	ruvA
VC0002	VC1869	0.103605	undirected	mioC	pflA
VC0002	VC1870	0.126322	undirected	mioC	VC1870
VC0002	VC1884	0.103523	undirected	mioC	lolC
VC0002	VC1885	0.109798	undirected	mioC	plzB
VC0002	VC1889	0.107737	undirected	mioC	VC1889
VC0002	VC1906	0.107343	undirected	mioC	VC1906
VC0002	VC1907	0.10622	undirected	mioC	cysB
VC0002	VC1939	0.118607	undirected	mioC	VC1939
VC0002	VC1940	0.146056	undirected	mioC	VC1940
VC0002	VC1955	0.10557	undirected	mioC	VC1955
VC0002	VC1966	0.147529	undirected	mioC	VC1966
VC0002	VC1968	0.1132	undirected	mioC	VC1968
VC0002	VC1978	0.128342	undirected	mioC	yfbR
VC0002	VC1979	0.117373	undirected	mioC	VC1979
VC0002	VC2017	0.127944	undirected	mioC	VC2017
VC0002	VC2018	0.124736	undirected	mioC	pabC
VC0002	VC2038	0.121825	undirected	mioC	VC2038
VC0002	VC2043	0.121111	undirected	mioC	topB
VC0002	VC2048	0.107125	undirected	mioC	vacJ
VC0002	VC2072	0.182643	undirected	mioC	VC2072
VC0002	VC2094	0.125267	undirected	mioC	VC2094
VC0002	VC2097	0.159725	undirected	mioC	VC2097
VC0002	VC2110	0.147069	undirected	mioC	mnmC
VC0002	VC2119	0.123022	undirected	mioC	VC2119
VC0002	VC2136	0.101006	undirected	mioC	fleS
VC0002	VC2147	0.112934	undirected	mioC	VC2147
VC0002	VC2152	0.109896	undirected	mioC	dapE
VC0002	VC2164	0.10832	undirected	mioC	VC2164
VC0002	VC2203	0.10329	undirected	mioC	VC2203
VC0002	VC2217	0.106176	undirected	mioC	chb
VC0002	VC2222	0.116884	undirected	mioC	VC2222
VC0002	VC2232	0.107974	undirected	mioC	VC2232
VC0002	VC2233	0.133817	undirected	mioC	dnaQ
VC0002	VC2235	0.105964	undirected	mioC	VC2235
VC0002	VC2236	0.120761	undirected	mioC	gloB
VC0002	VC2238	0.112312	undirected	mioC	VC2238
VC0002	VC2245	0.110903	undirected	mioC	dnaE
VC0002	VC2262	0.140105	undirected	mioC	glnD
VC0002	VC2276	0.134891	undirected	mioC	frsA
VC0002	VC2281	0.134808	undirected	mioC	rimK
VC0002	VC2285	0.12736	undirected	mioC	cdgL
VC0002	VC2286	0.10912	undirected	mioC	VC2286
VC0002	VC2287	0.113501	undirected	mioC	dinB
VC0002	VC2308	0.102756	undirected	mioC	VC2308
VC0002	VC2309	0.1152	undirected	mioC	sufS
VC0002	VC2320	0.102609	undirected	mioC	recB
VC0002	VC2322	0.145688	undirected	mioC	recC
VC0002	VC2323	0.110396	undirected	mioC	TehAVc
VC0002	VC2324	0.118131	undirected	mioC	tehR
VC0002	VC2334	0.137593	undirected	mioC	VC2334
VC0002	VC2335	0.138296	undirected	mioC	VC2335
VC0002	VC2339	0.105178	undirected	mioC	VC2339
VC0002	VC2344	0.116195	undirected	mioC	plzC
VC0002	VC2345	0.103049	undirected	mioC	serB
VC0002	VC2353	0.110066	undirected	mioC	VC2353
VC0002	VC2355	0.121087	undirected	mioC	VC2355
VC0002	VC2359	0.155833	undirected	mioC	ung
VC0002	VC2369	0.13913	undirected	mioC	arcB
VC0002	VC2370	0.111617	undirected	mioC	VC2370
VC0002	VC2395	0.122932	undirected	mioC	dciA
VC0002	VC2422	0.100553	undirected	mioC	nadC
VC0002	VC2427	0.105959	undirected	mioC	coaE
VC0002	VC2428	0.103981	undirected	mioC	VC2428
VC0002	VC2438	0.10774	undirected	mioC	glnE
VC0002	VC2440	0.102133	undirected	mioC	VC2440
VC0002	VC2444	0.105315	undirected	mioC	VC2444
VC0002	VC2445	0.132251	undirected	mioC	VC2445
VC0002	VC2446	0.185067	undirected	mioC	cca
VC0002	VC2452	0.115148	undirected	mioC	rumA
VC0002	VC2474	0.103989	undirected	mioC	visC
VC0002	VC2475	0.146484	undirected	mioC	ubiH
VC0002	VC2487	0.118936	undirected	mioC	VC2487
VC0002	VC2494	0.147433	undirected	mioC	VC2494
VC0002	VC2499	0.143645	undirected	mioC	lptG
VC0002	VC2534	0.125614	undirected	mioC	VC2534
VC0002	VC2535	0.108217	undirected	mioC	pmbA
VC0002	VC2607	0.138462	undirected	mioC	kefG
VC0002	VC2624	0.101119	undirected	mioC	gph
VC0002	VC2627	0.114879	undirected	mioC	VC2627
VC0002	VC2649	0.12718	undirected	mioC	cysE
VC0002	VC2655	0.131437	undirected	mioC	poxA
VC0002	VC2666	0.104164	undirected	mioC	VC2666
VC0002	VC2671	0.125867	undirected	mioC	vcmB
VC0002	VC2673	0.130161	undirected	mioC	menA
VC0002	VC2678	0.113809	undirected	mioC	priA
VC0002	VC2690	0.113635	undirected	mioC	fieF
VC0002	VC2693	0.106925	undirected	mioC	cpxA
VC0002	VC2695	0.138214	undirected	mioC	yibK
VC0002	VC2696	0.15235	undirected	mioC	VC2696
VC0002	VC2697	0.101613	undirected	mioC	VC2697
VC0002	VC2701	0.148459	undirected	mioC	dsbD
VC0002	VC2711	0.138235	undirected	mioC	recG
VC0002	VC2722	0.131057	undirected	mioC	cysQ
VC0002	VC2739	0.151992	undirected	mioC	VC2739
VC0002	VC2740	0.104851	undirected	mioC	VC2740
VC0002	VC2748	0.151009	undirected	mioC	glnL
VC0002	VC2749	0.110403	undirected	mioC	glnG
VC0002	VC2750	0.120131	undirected	mioC	VC2750
VC0002	VCA0002	0.152894	undirected	mioC	rctB
VC0002	VCA0024	0.123066	undirected	mioC	VCA0024
VC0002	VCA0033	0.100815	undirected	mioC	VCA0033
VC0002	VCA0042	0.105616	undirected	mioC	plzD
VC0002	VCA0044	0.158173	undirected	mioC	VCA0044
VC0002	VCA0045	0.140875	undirected	mioC	VCA0045
VC0002	VCA0051	0.112422	undirected	mioC	VCA0051
VC0002	VCA0058	0.110797	undirected	mioC	ldtB
VC0002	VCA0077	0.105668	undirected	mioC	VCA0077
VC0002	VCA0082	0.142969	undirected	mioC	VCA0082
VC0002	VCA0085	0.1361	undirected	mioC	VCA0085
VC0002	VCA0092	0.13857	undirected	mioC	VCA0092
VC0002	VCA0101	0.110872	undirected	mioC	VCA0101
VC0002	VCA0103	0.113986	undirected	mioC	VCA0103
VC0002	VCA0104	0.12521	undirected	mioC	VCA0104
VC0002	VCA0151	0.144772	undirected	mioC	VCA0151
VC0002	VCA0181	0.130892	undirected	mioC	VCA0181
VC0002	VCA0182	0.126393	undirected	mioC	norR
VC0002	VCA0194	0.15069	undirected	mioC	VCA0194
VC0002	VCA0237	0.121761	undirected	mioC	VCA0237
VC0002	VCA0238	0.133685	undirected	mioC	VCA0238
VC0002	VCA0239	0.133963	undirected	mioC	czcR
VC0002	VCA0240	0.110251	undirected	mioC	VCA0240
VC0002	VCA0254	0.11301	undirected	mioC	VCA0254
VC0002	VCA0255	0.110316	undirected	mioC	VCA0255
VC0002	VCA0256	0.105423	undirected	mioC	VCA0256
VC0002	VCA0257	0.118499	undirected	mioC	VCA0257
VC0002	VCA0263	0.136627	undirected	mioC	VCA0263
VC0002	VCA0264	0.161684	undirected	mioC	VCA0264
VC0002	VCA0266	0.138381	undirected	mioC	VCA0266
VC0002	VCA0267	0.122498	undirected	mioC	VCA0267
VC0002	VCA0370	0.139386	undirected	mioC	VCA0370
VC0002	VCA0513	0.100613	undirected	mioC	tyrB
VC0002	VCA0529	0.119074	undirected	mioC	kup
VC0002	VCA0530	0.133319	undirected	mioC	VCA0530
VC0002	VCA0531	0.121474	undirected	mioC	VCA0531
VC0002	VCA0534	0.128146	undirected	mioC	VCA0534
VC0002	VCA0550	0.105207	undirected	mioC	VCA0550
VC0002	VCA0552	0.167295	undirected	mioC	VCA0552
VC0002	VCA0559	0.129813	undirected	mioC	VCA0559
VC0002	VCA0581	0.114798	undirected	mioC	VCA0581
VC0002	VCA0585	0.119291	undirected	mioC	VCA0585
VC0002	VCA0589	0.107553	undirected	mioC	VCA0589
VC0002	VCA0590	0.111373	undirected	mioC	VCA0590
VC0002	VCA0599	0.12551	undirected	mioC	VCA0599
VC0002	VCA0600	0.136193	undirected	mioC	VCA0600
VC0002	VCA0601	0.100184	undirected	mioC	VCA0601
VC0002	VCA0603	0.114455	undirected	mioC	VCA0603
VC0002	VCA0604	0.124907	undirected	mioC	phnW
VC0002	VCA0605	0.112567	undirected	mioC	VCA0605
VC0002	VCA0606	0.103698	undirected	mioC	phnX
VC0002	VCA0618	0.103554	undirected	mioC	moeB
VC0002	VCA0654	0.141405	undirected	mioC	VCA0654
VC0002	VCA0669	0.101795	undirected	mioC	VCA0669
VC0002	VCA0671	0.125431	undirected	mioC	VCA0671
VC0002	VCA0673	0.13518	undirected	mioC	VCA0673
VC0002	VCA0703	0.115072	undirected	mioC	VCA0703
VC0002	VCA0705	0.106051	undirected	mioC	VCA0705
VC0002	VCA0708	0.113283	undirected	mioC	pykA
VC0002	VCA0709	0.145348	undirected	mioC	VCA0709
VC0002	VCA0710	0.11829	undirected	mioC	VCA0710
VC0002	VCA0712	0.125921	undirected	mioC	pncA
VC0002	VCA0717	0.151545	undirected	mioC	VCA0717
VC0002	VCA0724	0.122841	undirected	mioC	modC
VC0002	VCA0756	0.169272	undirected	mioC	VCA0756
VC0002	VCA0778	0.102405	undirected	mioC	VCA0778
VC0002	VCA0780	0.144727	undirected	mioC	udg
VC0002	VCA0781	0.106103	undirected	mioC	VCA0781
VC0002	VCA0783	0.109991	undirected	mioC	tesA
VC0002	VCA0786	0.128611	undirected	mioC	VCA0786
VC0002	VCA0789	0.103885	undirected	mioC	VCA0789
VC0002	VCA0790	0.119217	undirected	mioC	VCA0790
VC0002	VCA0794	0.101527	undirected	mioC	VCA0794
VC0002	VCA0817	0.144391	undirected	mioC	VCA0817
VC0002	VCA0818	0.103815	undirected	mioC	VCA0818
VC0002	VCA0833	0.150629	undirected	mioC	VCA0833
VC0002	VCA0840	0.123427	undirected	mioC	VCA0840
VC0002	VCA0871	0.141216	undirected	mioC	VCA0871
VC0002	VCA0872	0.14098	undirected	mioC	cydA
VC0002	VCA0873	0.127818	undirected	mioC	cydB
VC0002	VCA0888	0.128646	undirected	mioC	VCA0888
VC0002	VCA0889	0.130731	undirected	mioC	VCA0889
VC0002	VCA0894	0.117463	undirected	mioC	VCA0894
VC0002	VCA0905	0.141926	undirected	mioC	cdaR
VC0002	VCA0924	0.129107	undirected	mioC	VCA0924
VC0002	VCA0926	0.117169	undirected	mioC	VCA0926
VC0002	VCA0928	0.116745	undirected	mioC	VCA0928
VC0002	VCA0931	0.106283	undirected	mioC	V-cGAP3
VC0002	VCA0937	0.170607	undirected	mioC	VCA0937
VC0002	VCA0942	0.101337	undirected	mioC	VCA0942
VC0002	VCA0955	0.133291	undirected	mioC	VCA0955
VC0002	VCA0956	0.13342	undirected	mioC	VCA0956
VC0002	VCA0961	0.104767	undirected	mioC	VCA0961
VC0002	VCA0962	0.120821	undirected	mioC	VCA0962
VC0002	VCA0969	0.108563	undirected	mioC	VCA0969
VC0002	VCA0972	0.124699	undirected	mioC	VCA0972
VC0002	VCA0990	0.112035	undirected	mioC	VCA0990
VC0002	VCA0991	0.145004	undirected	mioC	VCA0991
VC0002	VCA1001	0.13864	undirected	mioC	VCA1001
VC0002	VCA1002	0.137559	undirected	mioC	VCA1002
VC0002	VCA1008	0.124453	undirected	mioC	VCA1008
VC0002	VCA1018	0.137198	undirected	mioC	VCA1018
VC0002	VCA1037	0.177985	undirected	mioC	bztD
VC0002	VCA1048	0.117851	undirected	mioC	VCA1048
VC0002	VCA1049	0.139162	undirected	mioC	VCA1049
VC0002	VCA1051	0.107351	undirected	mioC	VCA1051
VC0002	VCA1058	0.140908	undirected	mioC	VCA1058
VC0002	VCA1074	0.119314	undirected	mioC	VCA1074
VC0002	VCA1078	0.123335	undirected	mioC	vqmA
VC0002	VCA1080	0.143329	undirected	mioC	VCA1080
VC0002	VCA1081	0.108828	undirected	mioC	VCA1081
VC0002	VCA1084	0.101244	undirected	mioC	VCA1084
VC0002	VCA1102	0.133517	undirected	mioC	VCA1102
VC0002	VCA1111	0.112641	undirected	mioC	tdh
VC0003	VC0021	0.116498	undirected	mnmE	glyQ
VC0003	VC0035	0.104734	undirected	mnmE	rdoA
VC0003	VC0039	0.132828	undirected	mnmE	VC0039
VC0003	VC0042	0.14741	undirected	mnmE	trkH
VC0003	VC0043	0.153749	undirected	mnmE	trkA
VC0003	VC0044	0.134597	undirected	mnmE	rsmB
VC0003	VC0045	0.11431	undirected	mnmE	fmt
VC0003	VC0048	0.129102	undirected	mnmE	smf
VC0003	VC0050	0.102538	undirected	mnmE	VC0050
VC0003	VC0054	0.11547	undirected	mnmE	rimN
VC0003	VC0055	0.19053	undirected	mnmE	hemF
VC0003	VC0056	0.143357	undirected	mnmE	aroE
VC0003	VC0058	0.132576	undirected	mnmE	VC0058
VC0003	VC0060	0.111297	undirected	mnmE	crcB
VC0003	VC0067	0.122836	undirected	mnmE	VC0067
VC0003	VC0068	0.1629	undirected	mnmE	VC0068
VC0003	VC0071	0.124169	undirected	mnmE	asnC
VC0003	VC0072	0.156618	undirected	mnmE	VC0072
VC0003	VC0073	0.117548	undirected	mnmE	VC0073
VC0003	VC0081	0.151635	undirected	mnmE	VC0081
VC0003	VC0082	0.12442	undirected	mnmE	rmuC
VC0003	VC0085	0.147937	undirected	mnmE	ubiB
VC0003	VC0088	0.102599	undirected	mnmE	tatC
VC0003	VC0093	0.104388	undirected	mnmE	plsB
VC0003	VC0094	0.126858	undirected	mnmE	ubiA
VC0003	VC0095	0.15171	undirected	mnmE	ubiC
VC0003	VC0099	0.161813	undirected	mnmE	glpG
VC0003	VC0103	0.191019	undirected	mnmE	VC0103
VC0003	VC0105	0.113598	undirected	mnmE	hemB
VC0003	VC0106	0.103574	undirected	mnmE	VC0106
VC0003	VC0108	0.14321	undirected	mnmE	polA
VC0003	VC0120	0.133377	undirected	mnmE	hemC
VC0003	VC0124	0.100659	undirected	mnmE	VC0124
VC0003	VC0125	0.108223	undirected	mnmE	lysA
VC0003	VC0126	0.116244	undirected	mnmE	dapF
VC0003	VC0127	0.137283	undirected	mnmE	VC0127
VC0003	VC0128	0.13419	undirected	mnmE	xerC
VC0003	VC0129	0.120305	undirected	mnmE	VC0129
VC0003	VC0130	0.104819	undirected	mnmE	VC0130
VC0003	VC0132	0.115218	undirected	mnmE	VC0132
VC0003	VC0134	0.10454	undirected	mnmE	VC0134
VC0003	VC0135	0.196848	undirected	mnmE	pldB
VC0003	VC0137	0.111896	undirected	mnmE	cdgJ
VC0003	VC0147	0.109294	undirected	mnmE	ftsY
VC0003	VC0148	0.109845	undirected	mnmE	ftsE
VC0003	VC0152	0.108401	undirected	mnmE	fabR
VC0003	VC0161	0.150261	undirected	mnmE	ilvY
VC0003	VC0164	0.105794	undirected	mnmE	vexB
VC0003	VC0167	0.137207	undirected	mnmE	rep
VC0003	VC0187	0.120882	undirected	mnmE	VC0187
VC0003	VC0188	0.101944	undirected	mnmE	prlC
VC0003	VC0190	0.152613	undirected	mnmE	uvrD
VC0003	VC0191	0.141573	undirected	mnmE	VC0191
VC0003	VC0192	0.215034	undirected	mnmE	VC0192
VC0003	VC0195	0.11304	undirected	mnmE	rarD
VC0003	VC0207	0.161118	undirected	mnmE	murP
VC0003	VC0213	0.112332	undirected	mnmE	htrB
VC0003	VC0215	0.109013	undirected	mnmE	coaBC
VC0003	VC0221	0.167463	undirected	mnmE	mutM
VC0003	VC0222	0.151107	undirected	mnmE	coaD
VC0003	VC0223	0.15782	undirected	mnmE	waaQ
VC0003	VC0224	0.118461	undirected	mnmE	kdtX
VC0003	VC0225	0.11589	undirected	mnmE	waaC
VC0003	VC0230	0.128559	undirected	mnmE	wavF
VC0003	VC0231	0.113913	undirected	mnmE	wavG
VC0003	VC0232	0.111693	undirected	mnmE	wavH
VC0003	VC0233	0.113552	undirected	mnmE	waaA
VC0003	VC0234	0.104187	undirected	mnmE	wavI
VC0003	VC0235	0.110963	undirected	mnmE	wavJ
VC0003	VC0236	0.111975	undirected	mnmE	waaF
VC0003	VC0239	0.147732	undirected	mnmE	wavL
VC0003	VC0240	0.134048	undirected	mnmE	gmhD
VC0003	VC0265	0.104625	undirected	mnmE	VC0265
VC0003	VC0267	0.115594	undirected	mnmE	VC0267
VC0003	VC0270	0.109372	undirected	mnmE	mak
VC0003	VC0277	0.107812	undirected	mnmE	zntR
VC0003	VC0286	0.128337	undirected	mnmE	VC0286
VC0003	VC0289	0.108728	undirected	mnmE	gntR
VC0003	VC0293	0.111134	undirected	mnmE	prmA
VC0003	VC0302	0.113282	undirected	mnmE	VC0302
VC0003	VC0304	0.113478	undirected	mnmE	gppA
VC0003	VC0305	0.127933	undirected	mnmE	rhlB
VC0003	VC0308	0.119861	undirected	mnmE	VC0308
VC0003	VC0309	0.184363	undirected	mnmE	VC0309
VC0003	VC0311	0.107293	undirected	mnmE	VC0311
VC0003	VC0317	0.140544	undirected	mnmE	VC0317
VC0003	VC0318	0.181246	undirected	mnmE	murB
VC0003	VC0319	0.126068	undirected	mnmE	birA
VC0003	VC0320	0.161255	undirected	mnmE	coaA
VC0003	VC0331	0.110948	undirected	mnmE	nudC
VC0003	VC0332	0.123324	undirected	mnmE	hemE
VC0003	VC0333	0.165877	undirected	mnmE	VC0333
VC0003	VC0334	0.1277	undirected	mnmE	VC0334
VC0003	VC0335	0.145496	undirected	mnmE	envC
VC0003	VC0339	0.144619	undirected	mnmE	psd
VC0003	VC0340	0.175619	undirected	mnmE	VC0340
VC0003	VC0344	0.110543	undirected	mnmE	amiB
VC0003	VC0345	0.117459	undirected	mnmE	mutL
VC0003	VC0353	0.180706	undirected	mnmE	VC0353
VC0003	VC0371	0.135157	undirected	mnmE	dnaB
VC0003	VC0372	0.133447	undirected	mnmE	alr1
VC0003	VC0376	0.195401	undirected	mnmE	VC0376
VC0003	VC0378	0.103865	undirected	mnmE	zur
VC0003	VC0389	0.105308	undirected	mnmE	VC0389
VC0003	VC0393	0.226786	undirected	mnmE	VC0393
VC0003	VC0394	0.148158	undirected	mnmE	uvrA
VC0003	VC0398	0.157244	undirected	mnmE	VC0398
VC0003	VC0399	0.121271	undirected	mnmE	mshD
VC0003	VC0406	0.127683	undirected	mnmE	mshG
VC0003	VC0415	0.102694	undirected	mnmE	mreB
VC0003	VC0417	0.102667	undirected	mnmE	mreD
VC0003	VC0419	0.123791	undirected	mnmE	rng
VC0003	VC0420	0.125719	undirected	mnmE	VC0420
VC0003	VC0421	0.149692	undirected	mnmE	VC0421
VC0003	VC0422	0.117007	undirected	mnmE	tldD
VC0003	VC0431	0.116242	undirected	mnmE	argR
VC0003	VC0433	0.145551	undirected	mnmE	arcD
VC0003	VC0440	0.140836	undirected	mnmE	folA
VC0003	VC0441	0.144529	undirected	mnmE	apaH
VC0003	VC0444	0.107031	undirected	mnmE	pdxA
VC0003	VC0445	0.131823	undirected	mnmE	surA
VC0003	VC0446	0.122566	undirected	mnmE	VC0446
VC0003	VC0447	0.134336	undirected	mnmE	djlA
VC0003	VC0449	0.129474	undirected	mnmE	VC0449
VC0003	VC0450	0.167732	undirected	mnmE	mltC
VC0003	VC0454	0.138791	undirected	mnmE	glsA
VC0003	VC0455	0.130727	undirected	mnmE	VC0455
VC0003	VC0459	0.100242	undirected	mnmE	VC0459
VC0003	VC0460	0.121631	undirected	mnmE	proC
VC0003	VC0461	0.136085	undirected	mnmE	VC0461
VC0003	VC0462	0.125062	undirected	mnmE	pilT
VC0003	VC0464	0.121334	undirected	mnmE	VC0464
VC0003	VC0470	0.137895	undirected	mnmE	dns
VC0003	VC0476	0.105891	undirected	mnmE	epd
VC0003	VC0482	0.163989	undirected	mnmE	iciA
VC0003	VC0489	0.188273	undirected	mnmE	vah5
VC0003	VC0495	0.125678	undirected	mnmE	VC0495
VC0003	VC0496	0.123298	undirected	mnmE	VC0496
VC0003	VIBCH10500	0.115858	undirected	mnmE	VIBCH10500
VC0003	VC0521	0.107469	undirected	mnmE	gcp
VC0003	VC0523	0.113397	undirected	mnmE	VC0523
VC0003	VC0524	0.102956	undirected	mnmE	folB
VC0003	VC0525	0.110099	undirected	mnmE	VC0525
VC0003	VC0526	0.107506	undirected	mnmE	VC0526
VC0003	VC0528	0.128475	undirected	mnmE	ispD
VC0003	VC0529	0.108717	undirected	mnmE	ispF
VC0003	VC0530	0.134757	undirected	mnmE	truD
VC0003	VC0531	0.132524	undirected	mnmE	surE
VC0003	VC0535	0.105929	undirected	mnmE	mutS
VC0003	VC0544	0.106414	undirected	mnmE	recX
VC0003	VC0545	0.110522	undirected	mnmE	alaS
VC0003	VC0552	0.116593	undirected	mnmE	VC0552
VC0003	VC0553	0.179749	undirected	mnmE	VC0553
VC0003	VC0554	0.103947	undirected	mnmE	VC0554
VC0003	VC0556	0.110845	undirected	mnmE	gshA
VC0003	VC0560	0.101422	undirected	mnmE	ffh
VC0003	VC0565	0.121521	undirected	mnmE	degS
VC0003	VC0568	0.164373	undirected	mnmE	VC0568
VC0003	VC0581	0.114398	undirected	mnmE	lpoA
VC0003	VC0582	0.165806	undirected	mnmE	rsmI
VC0003	VC0587	0.111407	undirected	mnmE	VC0587
VC0003	VC0591	0.112907	undirected	mnmE	panC
VC0003	VC0592	0.121601	undirected	mnmE	panB
VC0003	VC0593	0.140483	undirected	mnmE	folK
VC0003	VC0594	0.128567	undirected	mnmE	pcnB
VC0003	VC0595	0.103752	undirected	mnmE	gluQ
VC0003	VC0600	0.113169	undirected	mnmE	VC0600
VC0003	VC0601	0.160233	undirected	mnmE	hrpB
VC0003	VC0602	0.11786	undirected	mnmE	mrcB
VC0003	VC0603	0.211322	undirected	mnmE	VC0603
VC0003	VC0605	0.103239	undirected	mnmE	VC0605
VC0003	VC0610	0.116476	undirected	mnmE	fbpC
VC0003	VC0611	0.103892	undirected	mnmE	VC0611
VC0003	VC0612	0.11574	undirected	mnmE	chbp
VC0003	VC0613	0.104509	undirected	mnmE	exo I
VC0003	VC0614	0.109442	undirected	mnmE	VC0614
VC0003	VC0618	0.101204	undirected	mnmE	VC0618
VC0003	VC0619	0.103667	undirected	mnmE	VC0619
VC0003	VC0621	0.112465	undirected	mnmE	VC0621
VC0003	VC0624	0.151185	undirected	mnmE	VC0624
VC0003	VC0626	0.100191	undirected	mnmE	hemL
VC0003	VC0632	0.152844	undirected	mnmE	VC0632
VC0003	VC0636	0.108868	undirected	mnmE	rrmJ
VC0003	VC0638	0.111294	undirected	mnmE	folP
VC0003	VC0639	0.101667	undirected	mnmE	glmM
VC0003	VC0648	0.116462	undirected	mnmE	nlpI
VC0003	VC0653	0.176508	undirected	mnmE	rocS
VC0003	VC0657	0.124287	undirected	mnmE	VC0657
VC0003	VC0658	0.16074	undirected	mnmE	cdgI
VC0003	VC0661	0.134335	undirected	mnmE	VC0661
VC0003	VC0668	0.135774	undirected	mnmE	mutH
VC0003	VC0671	0.16473	undirected	mnmE	rppH
VC0003	VC0672	0.142735	undirected	mnmE	ptsP
VC0003	VC0673	0.13266	undirected	mnmE	VC0673
VC0003	VC0677	0.139814	undirected	mnmE	nhaR
VC0003	VC0681	0.150778	undirected	mnmE	ribF
VC0003	VC0688	0.170957	undirected	mnmE	VC0688
VC0003	VC0689	0.157615	undirected	mnmE	VC0689
VC0003	VC0698	0.11325	undirected	mnmE	VC0698
VC0003	VC0700	0.106248	undirected	mnmE	VC0700
VC0003	VC0702	0.146522	undirected	mnmE	VC0702
VC0003	VC0703	0.118246	undirected	mnmE	mbaA
VC0003	VC0719	0.149081	undirected	mnmE	phoB
VC0003	VC0720	0.161037	undirected	mnmE	phoR
VC0003	VC0721	0.152004	undirected	mnmE	pstS
VC0003	VC0723	0.152143	undirected	mnmE	ppk
VC0003	VC0724	0.200067	undirected	mnmE	pstC
VC0003	VC0725	0.19532	undirected	mnmE	pstA
VC0003	VC0726	0.19192	undirected	mnmE	pstB
VC0003	VC0732	0.107983	undirected	mnmE	VC0732
VC0003	VC0751	0.108694	undirected	mnmE	hscB
VC0003	VC0752	0.129694	undirected	mnmE	hscA
VC0003	VC0758	0.108294	undirected	mnmE	rodZ
VC0003	VC0759	0.146785	undirected	mnmE	ispG
VC0003	VC0760	0.149696	undirected	mnmE	hisS
VC0003	VC0764	0.128561	undirected	mnmE	VC0764
VC0003	VC0780	0.114395	undirected	mnmE	vibD
VC0003	VC0781	0.118164	undirected	mnmE	VC0781
VC0003	VC0783	0.185301	undirected	mnmE	VC0783
VC0003	VC0787	0.122328	undirected	mnmE	VC0787
VC0003	VC0814	0.136995	undirected	mnmE	VC0814
VC0003	VC0815	0.128883	undirected	mnmE	HipA
VC0003	VC0817	0.128407	undirected	mnmE	VC0817
VC0003	VC0826	0.123838	undirected	mnmE	tcpP
VC0003	VC0847	0.107117	undirected	mnmE	intA
VC0003	VC0848	0.125519	undirected	mnmE	smpB
VC0003	VC0853	0.151322	undirected	mnmE	ppnK
VC0003	VC0866	0.115177	undirected	mnmE	mltF
VC0003	VC0876	0.135615	undirected	mnmE	VC0876
VC0003	VC0881	0.103155	undirected	mnmE	VC0881
VC0003	VC0884	0.111885	undirected	mnmE	VC0884
VC0003	VC0885	0.102217	undirected	mnmE	VC0885
VC0003	VC0889	0.10393	undirected	mnmE	dxs
VC0003	VC0892	0.111201	undirected	mnmE	pomA
VC0003	VC0893	0.102414	undirected	mnmE	motB
VC0003	VC0896	0.152384	undirected	mnmE	gcvA
VC0003	VC0898	0.115633	undirected	mnmE	xni
VC0003	VC0900	0.130147	undirected	mnmE	cdgG
VC0003	VC0903	0.105261	undirected	mnmE	syd
VC0003	VC0908	0.107033	undirected	mnmE	gmhB
VC0003	VC0909	0.155759	undirected	mnmE	treR
VC0003	VC0910	0.100748	undirected	mnmE	treB
VC0003	VC0913	0.1018	undirected	mnmE	vexG
VC0003	VC0931	0.101853	undirected	mnmE	rbmD
VC0003	VC0943	0.135605	undirected	mnmE	lipA
VC0003	VC0944	0.116384	undirected	mnmE	lipB
VC0003	VC0949	0.112976	undirected	mnmE	mrdB
VC0003	VC0950	0.129472	undirected	mnmE	mrdA
VC0003	VC0951	0.124456	undirected	mnmE	rlmH
VC0003	VC0954	0.125829	undirected	mnmE	VC0954
VC0003	VC0956	0.104961	undirected	mnmE	leuS
VC0003	VC0958	0.111526	undirected	mnmE	lnt
VC0003	VC0960	0.106737	undirected	mnmE	ybeY
VC0003	VC0961	0.112073	undirected	mnmE	phoH
VC0003	VC0963	0.18952	undirected	mnmE	ubiF
VC0003	VC0971	0.145636	undirected	mnmE	ligA
VC0003	VC0979	0.148547	undirected	mnmE	VC0979
VC0003	VC0980	0.11999	undirected	mnmE	VC0980
VC0003	VC0981	0.150733	undirected	mnmE	VC0981
VC0003	VC0982	0.118691	undirected	mnmE	VC0982
VC0003	VC0987	0.147884	undirected	mnmE	hemH
VC0003	VC0990	0.111411	undirected	mnmE	rfaH
VC0003	VC0992	0.115166	undirected	mnmE	VC0992
VC0003	VC0994	0.164832	undirected	mnmE	nagA
VC0003	VC0998	0.115407	undirected	mnmE	hubP
VC0003	VC1001	0.126734	undirected	mnmE	folC
VC0003	VC1002	0.104196	undirected	mnmE	VC1002
VC0003	VC1013	0.121878	undirected	mnmE	rnfG
VC0003	VC1014	0.136523	undirected	mnmE	rfnD
VC0003	VC1015	0.125074	undirected	mnmE	rnfC
VC0003	VC1017	0.122891	undirected	mnmE	rnfA
VC0003	VC1023	0.149698	undirected	mnmE	VC1023
VC0003	VC1029	0.157814	undirected	mnmE	cdgB
VC0003	VC1037	0.109761	undirected	mnmE	mrp
VC0003	VC1039	0.124416	undirected	mnmE	VC1039
VC0003	VC1041	0.101202	undirected	mnmE	VC1041
VC0003	VC1042	0.176095	undirected	mnmE	VC1042
VC0003	VC1049	0.102245	undirected	mnmE	aphB
VC0003	VC1054	0.110117	undirected	mnmE	dnaX
VC0003	VC1055	0.133245	undirected	mnmE	VC1055
VC0003	VC1062	0.124798	undirected	mnmE	ybaO
VC0003	VC1064	0.106844	undirected	mnmE	VC1064
VC0003	VC1065	0.10022	undirected	mnmE	VC1065
VC0003	VC1071	0.120314	undirected	mnmE	VC1071
VC0003	VC1073	0.11319	undirected	mnmE	VC1073
VC0003	VC1076	0.123327	undirected	mnmE	VC1076
VC0003	VC1100	0.113817	undirected	mnmE	VC1100
VC0003	VC1104	0.165752	undirected	mnmE	VC1104
VC0003	VC1106	0.111454	undirected	mnmE	VC1106
VC0003	VC1107	0.103509	undirected	mnmE	lolA
VC0003	VC1108	0.142321	undirected	mnmE	rarA
VC0003	VC1120	0.112103	undirected	mnmE	VC1120
VC0003	VC1121	0.118526	undirected	mnmE	VC1121
VC0003	VC1143	0.11335	undirected	mnmE	clpS
VC0003	VC1161	0.133022	undirected	mnmE	VC1161
VC0003	VC1162	0.137176	undirected	mnmE	VC1162
VC0003	VC1163	0.107373	undirected	mnmE	cmoB
VC0003	VC1165	0.111685	undirected	mnmE	VC1165
VC0003	VC1181	0.161612	undirected	mnmE	cydD
VC0003	VC1182	0.101297	undirected	mnmE	trxB
VC0003	VC1194	0.171041	undirected	mnmE	VC1194
VC0003	VC1210	0.188515	undirected	mnmE	VC1210
VC0003	VC1211	0.17079	undirected	mnmE	VC1211
VC0003	VC1212	0.234198	undirected	mnmE	polB
VC0003	VC1214	0.117657	undirected	mnmE	uvrC
VC0003	VC1219	0.106351	undirected	mnmE	pheS
VC0003	VC1229	0.146206	undirected	mnmE	VC1229
VC0003	VC1232	0.162293	undirected	mnmE	VC1232
VC0003	VC1233	0.167026	undirected	mnmE	VC1233
VC0003	VC1234	0.156837	undirected	mnmE	sbcB
VC0003	VC1240	0.126234	undirected	mnmE	VC1240
VC0003	VC1250	0.112741	undirected	mnmE	VC1250
VC0003	VC1260	0.145656	undirected	mnmE	VC1260
VC0003	VC1261	0.175203	undirected	mnmE	VC1261
VC0003	VC1268	0.169441	undirected	mnmE	ldtA
VC0003	VC1271	0.123826	undirected	mnmE	VC1271
VC0003	VC1273	0.156274	undirected	mnmE	VC1273
VC0003	VC1275	0.143434	undirected	mnmE	VC1275
VC0003	VC1277	0.128628	undirected	mnmE	VC1277
VC0003	VC1284	0.102022	undirected	mnmE	chbF
VC0003	VC1286	0.182214	undirected	mnmE	chbR
VC0003	VC1287	0.112165	undirected	mnmE	mdoH
VC0003	VC1290	0.140573	undirected	mnmE	VC1290
VC0003	VC1291	0.125352	undirected	mnmE	VC1291
VC0003	VC1303	0.164349	undirected	mnmE	pabB
VC0003	VC1308	0.12102	undirected	mnmE	tyrR
VC0003	VC1309	0.134037	undirected	mnmE	rimJ
VC0003	VC1311	0.146032	undirected	mnmE	rhtA
VC0003	VC1348	0.101122	undirected	mnmE	VC1348
VC0003	VC1363	0.147482	undirected	mnmE	VC1363
VC0003	VC1364	0.138262	undirected	mnmE	VC1364
VC0003	VC1373	0.124823	undirected	mnmE	VC1373
VC0003	VC1376	0.125147	undirected	mnmE	VC1376
VC0003	VC1377	0.10165	undirected	mnmE	VC1377
VC0003	VC1380	0.145194	undirected	mnmE	VC1380
VC0003	VC1382	0.101788	undirected	mnmE	hrpA
VC0003	VC1390	0.123647	undirected	mnmE	VC1390
VC0003	VC1391	0.105375	undirected	mnmE	VC1391
VC0003	VC1405	0.116001	undirected	mnmE	VC1405
VC0003	VC1416	0.104714	undirected	mnmE	vgrG-1
VC0003	VC1417	0.119325	undirected	mnmE	VC1417
VC0003	VC1429	0.15181	undirected	mnmE	VC1429
VC0003	VC1430	0.150177	undirected	mnmE	VC1430
VC0003	VC1431	0.10079	undirected	mnmE	VC1431
VC0003	VC1446	0.1254	undirected	mnmE	rtxE
VC0003	VC1454	0.116124	undirected	mnmE	rstA1
VC0003	VC1458	0.135404	undirected	mnmE	zot
VC0003	VC1459	0.105414	undirected	mnmE	ace
VC0003	VC1460	0.109462	undirected	mnmE	VC1460
VC0003	VC1467	0.107216	undirected	mnmE	VC1467
VC0003	VC1469	0.153427	undirected	mnmE	cri
VC0003	VC1470	0.113714	undirected	mnmE	tlcR
VC0003	VC1473	0.107216	undirected	mnmE	VC1473
VC0003	VC1475	0.153427	undirected	mnmE	cri
VC0003	VC1476	0.113714	undirected	mnmE	tlcR
VC0003	VC1500	0.203306	undirected	mnmE	VC1500
VC0003	VC1501	0.159978	undirected	mnmE	VC1501
VC0003	VC1507	0.107763	undirected	mnmE	aroH
VC0003	VC1521	0.115443	undirected	mnmE	VC1521
VC0003	VC1522	0.126847	undirected	mnmE	VC1522
VC0003	VC1528	0.10234	undirected	mnmE	VC1528
VC0003	VC1534	0.181613	undirected	mnmE	VC1534
VC0003	VC1535	0.103237	undirected	mnmE	VC1535
VC0003	VC1549	0.128484	undirected	mnmE	VC1549
VC0003	VC1550	0.14227	undirected	mnmE	ugpA
VC0003	VC1551	0.128439	undirected	mnmE	ugpE
VC0003	VC1552	0.166703	undirected	mnmE	ugpC
VC0003	VC1561	0.124578	undirected	mnmE	VC1561
VC0003	VC1562	0.14597	undirected	mnmE	VC1562
VC0003	VC1565	0.108214	undirected	mnmE	VC1565
VC0003	VC1566	0.104491	undirected	mnmE	VC1566
VC0003	VC1567	0.117604	undirected	mnmE	VC1567
VC0003	VC1568	0.112032	undirected	mnmE	VC1568
VC0003	VC1580	0.151492	undirected	mnmE	VC1580
VC0003	VC1588	0.117276	undirected	mnmE	AslR
VC0003	VC1597	0.193217	undirected	mnmE	VC1597
VC0003	VC1598	0.132576	undirected	mnmE	VC1598
VC0003	VC1606	0.10476	undirected	mnmE	VC1606
VC0003	VC1608	0.126205	undirected	mnmE	VC1608
VC0003	VC1614	0.110831	undirected	mnmE	rlmF
VC0003	VC1627	0.101472	undirected	mnmE	nhaA
VC0003	VC1631	0.136652	undirected	mnmE	VC1631
VC0003	VC1632	0.189099	undirected	mnmE	VC1632
VC0003	VC1636	0.191718	undirected	mnmE	VC1636
VC0003	VC1637	0.141824	undirected	mnmE	VC1637
VC0003	VC1639	0.124793	undirected	mnmE	VC1639
VC0003	VC1647	0.18626	undirected	mnmE	VC1647
VC0003	VC1650	0.136145	undirected	mnmE	prt
VC0003	VC1656	0.14929	undirected	mnmE	VC1656
VC0003	VC1659	0.10899	undirected	mnmE	VC1659
VC0003	VC1660	0.126473	undirected	mnmE	VC1660
VC0003	VC1665	0.178445	undirected	mnmE	VC1665
VC0003	VC1667	0.156969	undirected	mnmE	VC1667
VC0003	VC1670	0.161625	undirected	mnmE	cls
VC0003	VC1671	0.104603	undirected	mnmE	metC
VC0003	VC1672	0.110756	undirected	mnmE	tag
VC0003	VC1679	0.148995	undirected	mnmE	pspF
VC0003	VC1680	0.168878	undirected	mnmE	sapA
VC0003	VC1681	0.107864	undirected	mnmE	sapB
VC0003	VC1684	0.116691	undirected	mnmE	sapF
VC0003	VC1714	0.109856	undirected	mnmE	mukB
VC0003	VC1715	0.107991	undirected	mnmE	mukE
VC0003	VC1716	0.110026	undirected	mnmE	mukF
VC0003	VC1717	0.125662	undirected	mnmE	smtA
VC0003	VC1723	0.139304	undirected	mnmE	VC1723
VC0003	VC1725	0.117449	undirected	mnmE	VC1725
VC0003	VC1730	0.10034	undirected	mnmE	topA
VC0003	VC1744	0.127307	undirected	mnmE	VC1744
VC0003	VC1745	0.127393	undirected	mnmE	gabD
VC0003	VC1746	0.102554	undirected	mnmE	breR
VC0003	VC1749	0.103481	undirected	mnmE	VC1749
VC0003	VC1750	0.109983	undirected	mnmE	VC1750
VC0003	VC1753	0.131597	undirected	mnmE	VC1753
VC0003	VC1759	0.154983	undirected	mnmE	VC1759
VC0003	VC1788	0.153823	undirected	mnmE	VC1788
VC0003	VC1791	0.149834	undirected	mnmE	VC1791
VC0003	VC1792	0.128887	undirected	mnmE	VC1792
VC0003	VC1793	0.10984	undirected	mnmE	VC1793
VC0003	VC1797	0.114123	undirected	mnmE	VC1797
VC0003	VC1798	0.144233	undirected	mnmE	VC1798
VC0003	VC1799	0.179647	undirected	mnmE	VC1799
VC0003	VC1800	0.104412	undirected	mnmE	VC1800
VC0003	VC1811	0.119781	undirected	mnmE	VC1811
VC0003	VC1817	0.125628	undirected	mnmE	VC1817
VC0003	VC1845	0.191539	undirected	mnmE	ruvB
VC0003	VC1846	0.105461	undirected	mnmE	ruvA
VC0003	VC1847	0.120634	undirected	mnmE	ruvC
VC0003	VC1856	0.121163	undirected	mnmE	VC1856
VC0003	VC1859	0.106164	undirected	mnmE	VC1859
VC0003	VC1870	0.132811	undirected	mnmE	VC1870
VC0003	VC1876	0.107511	undirected	mnmE	VC1876
VC0003	VC1877	0.112973	undirected	mnmE	lpxK
VC0003	VC1878	0.107599	undirected	mnmE	msbA
VC0003	VC1879	0.114462	undirected	mnmE	VC1879
VC0003	VC1882	0.116974	undirected	mnmE	lolE
VC0003	VC1884	0.145566	undirected	mnmE	lolC
VC0003	VC1885	0.124957	undirected	mnmE	plzB
VC0003	VC1886	0.138705	undirected	mnmE	mfd
VC0003	VC1889	0.130982	undirected	mnmE	VC1889
VC0003	VC1896	0.129398	undirected	mnmE	VC1896
VC0003	VC1899	0.103094	undirected	mnmE	VC1899
VC0003	VC1903	0.129412	undirected	mnmE	ftsK
VC0003	VC1906	0.150066	undirected	mnmE	VC1906
VC0003	VC1907	0.135223	undirected	mnmE	cysB
VC0003	VC1925	0.11351	undirected	mnmE	dctB
VC0003	VC1926	0.118575	undirected	mnmE	dctD
VC0003	VC1934	0.118108	undirected	mnmE	VC1934
VC0003	VC1935	0.118617	undirected	mnmE	VC1935
VC0003	VC1936	0.107458	undirected	mnmE	VC1936
VC0003	VC1939	0.155408	undirected	mnmE	VC1939
VC0003	VC1940	0.175687	undirected	mnmE	VC1940
VC0003	VC1946	0.101644	undirected	mnmE	VC1946
VC0003	VC1955	0.121076	undirected	mnmE	VC1955
VC0003	VC1966	0.18711	undirected	mnmE	VC1966
VC0003	VC1967	0.106151	undirected	mnmE	VC1967
VC0003	VC1970	0.102368	undirected	mnmE	VC1970
VC0003	VC1971	0.107175	undirected	mnmE	VC1971
VC0003	VC1974	0.100904	undirected	mnmE	VC1974
VC0003	VC1975	0.101929	undirected	mnmE	VC1975
VC0003	VC1976	0.118074	undirected	mnmE	VC1976
VC0003	VC1978	0.132136	undirected	mnmE	yfbR
VC0003	VC1979	0.138523	undirected	mnmE	VC1979
VC0003	VC1980	0.119039	undirected	mnmE	VC1980
VC0003	VC1986	0.117034	undirected	mnmE	VC1986
VC0003	VC1987	0.108023	undirected	mnmE	VC1987
VC0003	VC1988	0.104393	undirected	mnmE	VC1988
VC0003	VC1989	0.124199	undirected	mnmE	rpf
VC0003	VC2017	0.13324	undirected	mnmE	VC2017
VC0003	VC2018	0.162071	undirected	mnmE	pabC
VC0003	VC2028	0.107897	undirected	mnmE	rluC
VC0003	VC2038	0.145508	undirected	mnmE	VC2038
VC0003	VC2039	0.10944	undirected	mnmE	ndpA
VC0003	VC2042	0.113568	undirected	mnmE	VC2042
VC0003	VC2043	0.154561	undirected	mnmE	topB
VC0003	VC2048	0.108684	undirected	mnmE	vacJ
VC0003	VC2056	0.113543	undirected	mnmE	ccmB
VC0003	VC2057	0.107832	undirected	mnmE	ccmA
VC0003	VC2067	0.129578	undirected	mnmE	fleN
VC0003	VC2068	0.102425	undirected	mnmE	VC2068
VC0003	VC2069	0.148651	undirected	mnmE	flhA
VC0003	VC2072	0.22089	undirected	mnmE	VC2072
VC0003	VC2073	0.107388	undirected	mnmE	VC2073
VC0003	VC2094	0.14913	undirected	mnmE	VC2094
VC0003	VC2097	0.167869	undirected	mnmE	VC2097
VC0003	VC2103	0.10338	undirected	mnmE	VC2103
VC0003	VC2109	0.127431	undirected	mnmE	fabB
VC0003	VC2110	0.172499	undirected	mnmE	mnmC
VC0003	VC2115	0.13185	undirected	mnmE	VC2115
VC0003	VC2119	0.165379	undirected	mnmE	VC2119
VC0003	VC2133	0.10488	undirected	mnmE	VC2133
VC0003	VC2135	0.102669	undirected	mnmE	fleR
VC0003	VC2136	0.147083	undirected	mnmE	fleS
VC0003	VC2137	0.1025	undirected	mnmE	flrA
VC0003	VC2147	0.110058	undirected	mnmE	VC2147
VC0003	VC2152	0.112285	undirected	mnmE	dapE
VC0003	VC2163	0.106224	undirected	mnmE	VC2163
VC0003	VC2164	0.112708	undirected	mnmE	VC2164
VC0003	VC2165	0.109572	undirected	mnmE	VC2165
VC0003	VC2203	0.122036	undirected	mnmE	VC2203
VC0003	VC2217	0.143338	undirected	mnmE	chb
VC0003	VC2222	0.122596	undirected	mnmE	VC2222
VC0003	VC2224	0.10927	undirected	mnmE	VC2224
VC0003	VC2229	0.101046	undirected	mnmE	yafJ
VC0003	VC2232	0.119103	undirected	mnmE	VC2232
VC0003	VC2233	0.161681	undirected	mnmE	dnaQ
VC0003	VC2234	0.10158	undirected	mnmE	rnhA
VC0003	VC2236	0.159641	undirected	mnmE	gloB
VC0003	VC2238	0.126297	undirected	mnmE	VC2238
VC0003	VC2242	0.142434	undirected	mnmE	tilS
VC0003	VC2245	0.173757	undirected	mnmE	dnaE
VC0003	VC2246	0.137682	undirected	mnmE	rnhB
VC0003	VC2247	0.125914	undirected	mnmE	lpxB
VC0003	VC2262	0.162578	undirected	mnmE	glnD
VC0003	VC2270	0.105288	undirected	mnmE	ribE
VC0003	VC2274	0.111165	undirected	mnmE	proB
VC0003	VC2276	0.157182	undirected	mnmE	frsA
VC0003	VC2279	0.101225	undirected	mnmE	pepD
VC0003	VC2281	0.168535	undirected	mnmE	rimK
VC0003	VC2285	0.134966	undirected	mnmE	cdgL
VC0003	VC2286	0.145825	undirected	mnmE	VC2286
VC0003	VC2287	0.144127	undirected	mnmE	dinB
VC0003	VC2308	0.139944	undirected	mnmE	VC2308
VC0003	VC2309	0.166997	undirected	mnmE	sufS
VC0003	VC2312	0.116139	undirected	mnmE	mltA
VC0003	VC2319	0.11722	undirected	mnmE	recD
VC0003	VC2320	0.150254	undirected	mnmE	recB
VC0003	VC2322	0.215485	undirected	mnmE	recC
VC0003	VC2323	0.157734	undirected	mnmE	TehAVc
VC0003	VC2324	0.142111	undirected	mnmE	tehR
VC0003	VC2332	0.100526	undirected	mnmE	VC2332
VC0003	VC2334	0.134826	undirected	mnmE	VC2334
VC0003	VC2335	0.124958	undirected	mnmE	VC2335
VC0003	VC2336	0.106792	undirected	mnmE	ygjH
VC0003	VC2339	0.128103	undirected	mnmE	VC2339
VC0003	VC2344	0.131171	undirected	mnmE	plzC
VC0003	VC2345	0.139625	undirected	mnmE	serB
VC0003	VC2353	0.146516	undirected	mnmE	VC2353
VC0003	VC2355	0.125668	undirected	mnmE	VC2355
VC0003	VC2359	0.169723	undirected	mnmE	ung
VC0003	VC2369	0.191754	undirected	mnmE	arcB
VC0003	VC2370	0.147327	undirected	mnmE	VC2370
VC0003	VC2371	0.10742	undirected	mnmE	VC2371
VC0003	VC2380	0.102435	undirected	mnmE	VC2380
VC0003	VC2381	0.104832	undirected	mnmE	btuF
VC0003	VC2392	0.105796	undirected	mnmE	VC2392
VC0003	VC2395	0.105015	undirected	mnmE	dciA
VC0003	VC2398	0.119346	undirected	mnmE	ftsA
VC0003	VC2400	0.143864	undirected	mnmE	murC
VC0003	VC2401	0.152985	undirected	mnmE	murG
VC0003	VC2402	0.10985	undirected	mnmE	ftsW
VC0003	VC2403	0.130532	undirected	mnmE	murD
VC0003	VC2405	0.123854	undirected	mnmE	murF
VC0003	VC2406	0.124106	undirected	mnmE	murE
VC0003	VC2407	0.121014	undirected	mnmE	ftsI
VC0003	VC2408	0.112377	undirected	mnmE	ftsL
VC0003	VC2409	0.110083	undirected	mnmE	mraW
VC0003	VC2417	0.122998	undirected	mnmE	recJ
VC0003	VC2419	0.110215	undirected	mnmE	xerD
VC0003	VC2422	0.119634	undirected	mnmE	nadC
VC0003	VC2426	0.104035	undirected	mnmE	pilD
VC0003	VC2427	0.128924	undirected	mnmE	coaE
VC0003	VC2437	0.129621	undirected	mnmE	hldE
VC0003	VC2438	0.139714	undirected	mnmE	glnE
VC0003	VC2439	0.11096	undirected	mnmE	VC2439
VC0003	VC2440	0.101051	undirected	mnmE	VC2440
VC0003	VC2444	0.136158	undirected	mnmE	VC2444
VC0003	VC2445	0.162227	undirected	mnmE	VC2445
VC0003	VC2446	0.211057	undirected	mnmE	cca
VC0003	VC2452	0.18186	undirected	mnmE	rumA
VC0003	VC2453	0.115842	undirected	mnmE	barA
VC0003	VC2454	0.103975	undirected	mnmE	vpvC
VC0003	VC2456	0.110572	undirected	mnmE	VC2456
VC0003	VC2458	0.113263	undirected	mnmE	pdxJ
VC0003	VC2459	0.119991	undirected	mnmE	recO
VC0003	VC2461	0.122111	undirected	mnmE	rnc
VC0003	VC2463	0.113013	undirected	mnmE	lepA
VC0003	VC2474	0.167372	undirected	mnmE	visC
VC0003	VC2475	0.194263	undirected	mnmE	ubiH
VC0003	VC2484	0.10771	undirected	mnmE	VC2484
VC0003	VC2487	0.133488	undirected	mnmE	VC2487
VC0003	VC2488	0.146347	undirected	mnmE	VC2488
VC0003	VC2494	0.160831	undirected	mnmE	VC2494
VC0003	VC2499	0.187732	undirected	mnmE	lptG
VC0003	VC2500	0.106819	undirected	mnmE	VC2500
VC0003	VC2514	0.102907	undirected	mnmE	murA
VC0003	VC2516	0.103583	undirected	mnmE	VC2516
VC0003	VC2519	0.111727	undirected	mnmE	ttg2B
VC0003	VC2523	0.110492	undirected	mnmE	kdsD
VC0003	VC2524	0.113415	undirected	mnmE	kdsC
VC0003	VC2532	0.104985	undirected	mnmE	VC2532
VC0003	VC2533	0.130744	undirected	mnmE	ptsO
VC0003	VC2534	0.176019	undirected	mnmE	VC2534
VC0003	VC2535	0.155594	undirected	mnmE	pmbA
VC0003	VC2541	0.126599	undirected	mnmE	ubiX
VC0003	VC2542	0.112405	undirected	mnmE	mpl
VC0003	VC2547	0.13254	undirected	mnmE	VC2547
VC0003	VC2548	0.156291	undirected	mnmE	VC2548
VC0003	VC2556	0.101762	undirected	mnmE	VC2556
VC0003	VC2567	0.122742	undirected	mnmE	VC2567
VC0003	VC2600	0.106716	undirected	mnmE	VC2600
VC0003	VC2606	0.115245	undirected	mnmE	kefB
VC0003	VC2607	0.142894	undirected	mnmE	kefG
VC0003	VC2612	0.114021	undirected	mnmE	VC2612
VC0003	VC2627	0.147381	undirected	mnmE	VC2627
VC0003	VC2628	0.108802	undirected	mnmE	aroB
VC0003	VC2636	0.100937	undirected	mnmE	oxyR
VC0003	VC2638	0.110088	undirected	mnmE	VC2638
VC0003	VC2649	0.163186	undirected	mnmE	cysE
VC0003	VC2651	0.150105	undirected	mnmE	gpsA
VC0003	VC2655	0.182414	undirected	mnmE	poxA
VC0003	VC2661	0.112351	undirected	mnmE	VC2661
VC0003	VC2666	0.132279	undirected	mnmE	VC2666
VC0003	VC2671	0.180216	undirected	mnmE	vcmB
VC0003	VC2673	0.136711	undirected	mnmE	menA
VC0003	VC2676	0.102421	undirected	mnmE	VC2676
VC0003	VC2678	0.177883	undirected	mnmE	priA
VC0003	VC2686	0.107727	undirected	mnmE	zapB
VC0003	VC2690	0.17239	undirected	mnmE	fieF
VC0003	VC2691	0.105723	undirected	mnmE	VC2691
VC0003	VC2692	0.100883	undirected	mnmE	cpxR
VC0003	VC2693	0.139285	undirected	mnmE	cpxA
VC0003	VC2695	0.139458	undirected	mnmE	yibK
VC0003	VC2696	0.195483	undirected	mnmE	VC2696
VC0003	VC2697	0.148614	undirected	mnmE	VC2697
VC0003	VC2701	0.182091	undirected	mnmE	dsbD
VC0003	VC2703	0.129619	undirected	mnmE	Vc-NhaP2
VC0003	VC2710	0.131641	undirected	mnmE	spoT
VC0003	VC2711	0.157366	undirected	mnmE	recG
VC0003	VC2713	0.148069	undirected	mnmE	envZ
VC0003	VC2714	0.101292	undirected	mnmE	ompR
VC0003	VC2716	0.138973	undirected	mnmE	tex
VC0003	VC2722	0.159239	undirected	mnmE	cysQ
VC0003	VC2725	0.103532	undirected	mnmE	epsL
VC0003	VC2739	0.190121	undirected	mnmE	VC2739
VC0003	VC2740	0.114208	undirected	mnmE	VC2740
VC0003	VC2741	0.144556	undirected	mnmE	dtd
VC0003	VC2742	0.122784	undirected	mnmE	VC2742
VC0003	VC2748	0.179424	undirected	mnmE	glnL
VC0003	VC2749	0.158456	undirected	mnmE	glnG
VC0003	VC2750	0.154616	undirected	mnmE	VC2750
VC0003	VC2760	0.142208	undirected	mnmE	VC2760
VC0003	VC2762	0.108377	undirected	mnmE	glmU
VC0003	VCA0002	0.148819	undirected	mnmE	rctB
VC0003	VCA0007	0.101928	undirected	mnmE	VCA0007
VC0003	VCA0018	0.103363	undirected	mnmE	VCA0018
VC0003	VCA0020	0.134798	undirected	mnmE	vasX
VC0003	VCA0023	0.118224	undirected	mnmE	VCA0023
VC0003	VCA0024	0.125867	undirected	mnmE	VCA0024
VC0003	VCA0029	0.100908	undirected	mnmE	oscR
VC0003	VCA0033	0.12338	undirected	mnmE	VCA0033
VC0003	VCA0035	0.111489	undirected	mnmE	VCA0035
VC0003	VCA0042	0.113334	undirected	mnmE	plzD
VC0003	VCA0044	0.174287	undirected	mnmE	VCA0044
VC0003	VCA0045	0.188096	undirected	mnmE	VCA0045
VC0003	VCA0050	0.110392	undirected	mnmE	VCA0050
VC0003	VCA0051	0.136341	undirected	mnmE	VCA0051
VC0003	VCA0057	0.132391	undirected	mnmE	phrA
VC0003	VCA0058	0.124765	undirected	mnmE	ldtB
VC0003	VCA0066	0.101329	undirected	mnmE	VCA0066
VC0003	VCA0077	0.120137	undirected	mnmE	VCA0077
VC0003	VCA0082	0.159496	undirected	mnmE	VCA0082
VC0003	VCA0085	0.183146	undirected	mnmE	VCA0085
VC0003	VCA0092	0.120687	undirected	mnmE	VCA0092
VC0003	VCA0099	0.112225	undirected	mnmE	VCA0099
VC0003	VCA0101	0.131947	undirected	mnmE	VCA0101
VC0003	VCA0103	0.155405	undirected	mnmE	VCA0103
VC0003	VCA0104	0.138044	undirected	mnmE	VCA0104
VC0003	VCA0106	0.101096	undirected	mnmE	VCA0106
VC0003	VCA0123	0.118301	undirected	mnmE	vgrG3
VC0003	VCA0131	0.127529	undirected	mnmE	rbsK
VC0003	VCA0133	0.123663	undirected	mnmE	VCA0133
VC0003	VCA0134	0.142278	undirected	mnmE	VCA0134
VC0003	VCA0135	0.146457	undirected	mnmE	VCA0135
VC0003	VCA0139	0.102022	undirected	mnmE	VCA0139
VC0003	VCA0146	0.101106	undirected	mnmE	VCA0146
VC0003	VCA0151	0.188448	undirected	mnmE	VCA0151
VC0003	VCA0168	0.113934	undirected	mnmE	VCA0168
VC0003	VCA0169	0.149576	undirected	mnmE	VCA0169
VC0003	VCA0170	0.143871	undirected	mnmE	VCA0170
VC0003	VCA0171	0.129961	undirected	mnmE	VCA0171
VC0003	VCA0172	0.140401	undirected	mnmE	VCA0172
VC0003	VCA0174	0.149506	undirected	mnmE	VCA0174
VC0003	VCA0175	0.105799	undirected	mnmE	VCA0175
VC0003	VCA0181	0.153427	undirected	mnmE	VCA0181
VC0003	VCA0182	0.181332	undirected	mnmE	norR
VC0003	VCA0191	0.129444	undirected	mnmE	VCA0191
VC0003	VCA0192	0.101076	undirected	mnmE	ldhA
VC0003	VCA0194	0.172073	undirected	mnmE	VCA0194
VC0003	VCA0225	0.104284	undirected	mnmE	VCA0225
VC0003	VCA0237	0.138434	undirected	mnmE	VCA0237
VC0003	VCA0238	0.192615	undirected	mnmE	VCA0238
VC0003	VCA0239	0.141799	undirected	mnmE	czcR
VC0003	VCA0240	0.133183	undirected	mnmE	VCA0240
VC0003	VCA0254	0.154391	undirected	mnmE	VCA0254
VC0003	VCA0255	0.147797	undirected	mnmE	VCA0255
VC0003	VCA0256	0.131745	undirected	mnmE	VCA0256
VC0003	VCA0257	0.171723	undirected	mnmE	VCA0257
VC0003	VCA0263	0.135409	undirected	mnmE	VCA0263
VC0003	VCA0264	0.169441	undirected	mnmE	VCA0264
VC0003	VCA0266	0.151352	undirected	mnmE	VCA0266
VC0003	VCA0267	0.161377	undirected	mnmE	VCA0267
VC0003	VCA0270	0.103042	undirected	mnmE	dacC
VC0003	VCA0370	0.153823	undirected	mnmE	VCA0370
VC0003	VCA0514	0.100455	undirected	mnmE	VCA0514
VC0003	VCA0520	0.108094	undirected	mnmE	VCA0520
VC0003	VCA0521	0.142218	undirected	mnmE	VCA0521
VC0003	VCA0529	0.157083	undirected	mnmE	kup
VC0003	VCA0530	0.185909	undirected	mnmE	VCA0530
VC0003	VCA0531	0.1645	undirected	mnmE	VCA0531
VC0003	VCA0534	0.136128	undirected	mnmE	VCA0534
VC0003	VCA0544	0.110491	undirected	mnmE	VCA0544
VC0003	VCA0545	0.13676	undirected	mnmE	VCA0545
VC0003	VCA0550	0.129737	undirected	mnmE	VCA0550
VC0003	VCA0552	0.213967	undirected	mnmE	VCA0552
VC0003	VCA0559	0.156534	undirected	mnmE	VCA0559
VC0003	VCA0565	0.111008	undirected	mnmE	vxra
VC0003	VCA0578	0.12319	undirected	mnmE	VCA0578
VC0003	VCA0580	0.116773	undirected	mnmE	VCA0580
VC0003	VCA0581	0.125537	undirected	mnmE	VCA0581
VC0003	VCA0583	0.108733	undirected	mnmE	VCA0583
VC0003	VCA0585	0.129823	undirected	mnmE	VCA0585
VC0003	VCA0588	0.110705	undirected	mnmE	VCA0588
VC0003	VCA0589	0.13569	undirected	mnmE	VCA0589
VC0003	VCA0590	0.124785	undirected	mnmE	VCA0590
VC0003	VCA0596	0.105997	undirected	mnmE	VCA0596
VC0003	VCA0599	0.174594	undirected	mnmE	VCA0599
VC0003	VCA0600	0.13312	undirected	mnmE	VCA0600
VC0003	VCA0601	0.159074	undirected	mnmE	VCA0601
VC0003	VCA0602	0.103346	undirected	mnmE	VCA0602
VC0003	VCA0603	0.162805	undirected	mnmE	VCA0603
VC0003	VCA0604	0.175312	undirected	mnmE	phnW
VC0003	VCA0605	0.147366	undirected	mnmE	VCA0605
VC0003	VCA0606	0.151736	undirected	mnmE	phnX
VC0003	VCA0617	0.125733	undirected	mnmE	moeA
VC0003	VCA0618	0.124241	undirected	mnmE	moeB
VC0003	VCA0633	0.105917	undirected	mnmE	glpM
VC0003	VCA0635	0.140408	undirected	mnmE	VCA0635
VC0003	VCA0654	0.15782	undirected	mnmE	VCA0654
VC0003	VCA0655	0.112589	undirected	mnmE	VCA0655
VC0003	VCA0667	0.147165	undirected	mnmE	VCA0667
VC0003	VCA0669	0.132419	undirected	mnmE	VCA0669
VC0003	VCA0671	0.164822	undirected	mnmE	VCA0671
VC0003	VCA0673	0.1338	undirected	mnmE	VCA0673
VC0003	VCA0675	0.112331	undirected	mnmE	VCA0675
VC0003	VCA0703	0.131767	undirected	mnmE	VCA0703
VC0003	VCA0705	0.1416	undirected	mnmE	VCA0705
VC0003	VCA0706	0.109009	undirected	mnmE	VCA0706
VC0003	VCA0708	0.138869	undirected	mnmE	pykA
VC0003	VCA0709	0.197588	undirected	mnmE	VCA0709
VC0003	VCA0710	0.176124	undirected	mnmE	VCA0710
VC0003	VCA0712	0.160534	undirected	mnmE	pncA
VC0003	VCA0716	0.108513	undirected	mnmE	VCA0716
VC0003	VCA0717	0.15653	undirected	mnmE	VCA0717
VC0003	VCA0723	0.110371	undirected	mnmE	VCA0723
VC0003	VCA0724	0.163818	undirected	mnmE	modC
VC0003	VCA0725	0.103768	undirected	mnmE	modB
VC0003	VCA0727	0.115855	undirected	mnmE	cobQ
VC0003	VCA0736	0.10101	undirected	mnmE	luxQ
VC0003	VCA0737	0.135787	undirected	mnmE	luxP
VC0003	VCA0753	0.109534	undirected	mnmE	VCA0753
VC0003	VCA0754	0.10736	undirected	mnmE	VCA0754
VC0003	VIBCH20693	0.102227	undirected	mnmE	VIBCH20693
VC0003	VCA0756	0.204102	undirected	mnmE	VCA0756
VC0003	VCA0762	0.11759	undirected	mnmE	VCA0762
VC0003	VCA0772	0.100426	undirected	mnmE	tyrP
VC0003	VCA0778	0.111361	undirected	mnmE	VCA0778
VC0003	VCA0780	0.173594	undirected	mnmE	udg
VC0003	VCA0781	0.143691	undirected	mnmE	VCA0781
VC0003	VCA0783	0.115375	undirected	mnmE	tesA
VC0003	VCA0785	0.116353	undirected	mnmE	VCA0785
VC0003	VCA0786	0.146805	undirected	mnmE	VCA0786
VC0003	VCA0789	0.131719	undirected	mnmE	VCA0789
VC0003	VCA0790	0.152738	undirected	mnmE	VCA0790
VC0003	VCA0794	0.100166	undirected	mnmE	VCA0794
VC0003	VCA0809	0.117511	undirected	mnmE	VCA0809
VC0003	VCA0817	0.144507	undirected	mnmE	VCA0817
VC0003	VCA0818	0.132794	undirected	mnmE	VCA0818
VC0003	VCA0833	0.153381	undirected	mnmE	VCA0833
VC0003	VCA0840	0.119127	undirected	mnmE	VCA0840
VC0003	VCA0847	0.132612	undirected	mnmE	VCA0847
VC0003	VCA0851	0.14102	undirected	mnmE	VCA0851
VC0003	VCA0852	0.11612	undirected	mnmE	VCA0852
VC0003	VCA0854	0.131103	undirected	mnmE	VCA0854
VC0003	VCA0855	0.103101	undirected	mnmE	VCA0855
VC0003	VCA0871	0.169054	undirected	mnmE	VCA0871
VC0003	VCA0872	0.19226	undirected	mnmE	cydA
VC0003	VCA0873	0.150697	undirected	mnmE	cydB
VC0003	VCA0876	0.114634	undirected	mnmE	dsdC
VC0003	VCA0888	0.16283	undirected	mnmE	VCA0888
VC0003	VCA0889	0.187708	undirected	mnmE	VCA0889
VC0003	VCA0890	0.104864	undirected	mnmE	VCA0890
VC0003	VCA0891	0.101522	undirected	mnmE	VCA0891
VC0003	VCA0894	0.105922	undirected	mnmE	VCA0894
VC0003	VCA0902	0.103701	undirected	mnmE	VCA0902
VC0003	VCA0903	0.109487	undirected	mnmE	glxK
VC0003	VCA0905	0.152443	undirected	mnmE	cdaR
VC0003	VCA0924	0.149905	undirected	mnmE	VCA0924
VC0003	VCA0926	0.149576	undirected	mnmE	VCA0926
VC0003	VCA0928	0.153899	undirected	mnmE	VCA0928
VC0003	VCA0931	0.127774	undirected	mnmE	V-cGAP3
VC0003	VCA0936	0.11309	undirected	mnmE	VCA0936
VC0003	VCA0937	0.209229	undirected	mnmE	VCA0937
VC0003	VCA0938	0.106787	undirected	mnmE	VCA0938
VC0003	VCA0941	0.107742	undirected	mnmE	VCA0941
VC0003	VCA0946	0.101151	undirected	mnmE	malK
VC0003	VCA0955	0.128898	undirected	mnmE	VCA0955
VC0003	VCA0956	0.136454	undirected	mnmE	VCA0956
VC0003	VCA0960	0.104532	undirected	mnmE	VCA0960
VC0003	VCA0962	0.159857	undirected	mnmE	VCA0962
VC0003	VCA0963	0.124349	undirected	mnmE	VCA0963
VC0003	VCA0969	0.117842	undirected	mnmE	VCA0969
VC0003	VCA0972	0.166064	undirected	mnmE	VCA0972
VC0003	VCA0982	0.127497	undirected	mnmE	VCA0982
VC0003	VCA0990	0.145904	undirected	mnmE	VCA0990
VC0003	VCA0991	0.164802	undirected	mnmE	VCA0991
VC0003	VCA0997	0.10752	undirected	mnmE	VCA0997
VC0003	VCA1001	0.14353	undirected	mnmE	VCA1001
VC0003	VCA1002	0.185582	undirected	mnmE	VCA1002
VC0003	VCA1008	0.162198	undirected	mnmE	VCA1008
VC0003	VCA1010	0.125109	undirected	mnmE	ribN
VC0003	VCA1018	0.151026	undirected	mnmE	VCA1018
VC0003	VCA1019	0.113487	undirected	mnmE	VCA1019
VC0003	VCA1026	0.109835	undirected	mnmE	VCA1026
VC0003	VCA1029	0.119997	undirected	mnmE	VCA1029
VC0003	VCA1037	0.195381	undirected	mnmE	bztD
VC0003	VCA1038	0.138448	undirected	mnmE	VCA1038
VC0003	VCA1048	0.13426	undirected	mnmE	VCA1048
VC0003	VCA1049	0.196007	undirected	mnmE	VCA1049
VC0003	VCA1051	0.107747	undirected	mnmE	VCA1051
VC0003	VCA1052	0.106061	undirected	mnmE	VCA1052
VC0003	VCA1055	0.109173	undirected	mnmE	VCA1055
VC0003	VCA1058	0.151777	undirected	mnmE	VCA1058
VC0003	VCA1066	0.110841	undirected	mnmE	VCA1066
VC0003	VCA1067	0.115773	undirected	mnmE	CalB
VC0003	VCA1074	0.144636	undirected	mnmE	VCA1074
VC0003	VCA1077	0.102691	undirected	mnmE	VCA1077
VC0003	VCA1078	0.117349	undirected	mnmE	vqmA
VC0003	VCA1080	0.176527	undirected	mnmE	VCA1080
VC0003	VCA1081	0.139512	undirected	mnmE	VCA1081
VC0003	VCA1084	0.131869	undirected	mnmE	VCA1084
VC0003	VCA1102	0.170046	undirected	mnmE	VCA1102
VC0003	VCA1110	0.103364	undirected	mnmE	acs
VC0003	VCA1111	0.122739	undirected	mnmE	tdh
VC0003	VCA1112	0.124364	undirected	mnmE	VCA1112
VC0005	VC0035	0.105787	undirected	VC0005	rdoA
VC0005	VC0042	0.102315	undirected	VC0005	trkH
VC0005	VC0055	0.121061	undirected	VC0005	hemF
VC0005	VC0056	0.107567	undirected	VC0005	aroE
VC0005	VC0068	0.100737	undirected	VC0005	VC0068
VC0005	VC0071	0.105863	undirected	VC0005	asnC
VC0005	VC0072	0.129914	undirected	VC0005	VC0072
VC0005	VC0081	0.114013	undirected	VC0005	VC0081
VC0005	VC0085	0.106872	undirected	VC0005	ubiB
VC0005	VC0094	0.100351	undirected	VC0005	ubiA
VC0005	VC0097	0.107171	undirected	VC0005	VC0097
VC0005	VC0099	0.153001	undirected	VC0005	glpG
VC0005	VC0103	0.147731	undirected	VC0005	VC0103
VC0005	VC0135	0.134841	undirected	VC0005	pldB
VC0005	VC0161	0.107812	undirected	VC0005	ilvY
VC0005	VC0190	0.101176	undirected	VC0005	uvrD
VC0005	VC0191	0.105786	undirected	VC0005	VC0191
VC0005	VC0192	0.154391	undirected	VC0005	VC0192
VC0005	VC0207	0.123176	undirected	VC0005	murP
VC0005	VC0221	0.122138	undirected	VC0005	mutM
VC0005	VC0222	0.117165	undirected	VC0005	coaD
VC0005	VC0223	0.134414	undirected	VC0005	waaQ
VC0005	VC0239	0.138748	undirected	VC0005	wavL
VC0005	VC0240	0.123144	undirected	VC0005	gmhD
VC0005	VC0304	0.104699	undirected	VC0005	gppA
VC0005	VC0305	0.113299	undirected	VC0005	rhlB
VC0005	VC0308	0.101388	undirected	VC0005	VC0308
VC0005	VC0309	0.123695	undirected	VC0005	VC0309
VC0005	VC0317	0.107349	undirected	VC0005	VC0317
VC0005	VC0318	0.126295	undirected	VC0005	murB
VC0005	VC0320	0.135252	undirected	VC0005	coaA
VC0005	VC0333	0.108782	undirected	VC0005	VC0333
VC0005	VC0334	0.101118	undirected	VC0005	VC0334
VC0005	VC0335	0.124721	undirected	VC0005	envC
VC0005	VC0340	0.149485	undirected	VC0005	VC0340
VC0005	VC0353	0.130802	undirected	VC0005	VC0353
VC0005	VC0371	0.119808	undirected	VC0005	dnaB
VC0005	VC0376	0.152287	undirected	VC0005	VC0376
VC0005	VC0393	0.168554	undirected	VC0005	VC0393
VC0005	VC0394	0.113637	undirected	VC0005	uvrA
VC0005	VC0398	0.109436	undirected	VC0005	VC0398
VC0005	VC0406	0.104968	undirected	VC0005	mshG
VC0005	VC0431	0.111731	undirected	VC0005	argR
VC0005	VC0433	0.109789	undirected	VC0005	arcD
VC0005	VC0447	0.115751	undirected	VC0005	djlA
VC0005	VC0449	0.110971	undirected	VC0005	VC0449
VC0005	VC0450	0.127463	undirected	VC0005	mltC
VC0005	VC0461	0.101634	undirected	VC0005	VC0461
VC0005	VC0462	0.112025	undirected	VC0005	pilT
VC0005	VC0464	0.107508	undirected	VC0005	VC0464
VC0005	VC0482	0.103081	undirected	VC0005	iciA
VC0005	VC0489	0.129452	undirected	VC0005	vah5
VC0005	VC0495	0.109692	undirected	VC0005	VC0495
VC0005	VC0523	0.102295	undirected	VC0005	VC0523
VC0005	VC0553	0.119492	undirected	VC0005	VC0553
VC0005	VC0560	0.102042	undirected	VC0005	ffh
VC0005	VC0565	0.105604	undirected	VC0005	degS
VC0005	VC0568	0.141976	undirected	VC0005	VC0568
VC0005	VC0582	0.131196	undirected	VC0005	rsmI
VC0005	VC0603	0.179249	undirected	VC0005	VC0603
VC0005	VC0624	0.124556	undirected	VC0005	VC0624
VC0005	VC0632	0.11052	undirected	VC0005	VC0632
VC0005	VC0648	0.122788	undirected	VC0005	nlpI
VC0005	VC0653	0.148344	undirected	VC0005	rocS
VC0005	VC0657	0.125933	undirected	VC0005	VC0657
VC0005	VC0658	0.133352	undirected	VC0005	cdgI
VC0005	VC0661	0.120554	undirected	VC0005	VC0661
VC0005	VC0668	0.122177	undirected	VC0005	mutH
VC0005	VC0671	0.124875	undirected	VC0005	rppH
VC0005	VC0672	0.118653	undirected	VC0005	ptsP
VC0005	VC0673	0.10725	undirected	VC0005	VC0673
VC0005	VC0677	0.126079	undirected	VC0005	nhaR
VC0005	VC0681	0.100992	undirected	VC0005	ribF
VC0005	VC0688	0.136723	undirected	VC0005	VC0688
VC0005	VC0689	0.113233	undirected	VC0005	VC0689
VC0005	VC0702	0.104583	undirected	VC0005	VC0702
VC0005	VC0703	0.12282	undirected	VC0005	mbaA
VC0005	VC0719	0.10608	undirected	VC0005	phoB
VC0005	VC0723	0.100293	undirected	VC0005	ppk
VC0005	VC0724	0.150715	undirected	VC0005	pstC
VC0005	VC0725	0.172585	undirected	VC0005	pstA
VC0005	VC0726	0.136843	undirected	VC0005	pstB
VC0005	VC0764	0.112475	undirected	VC0005	VC0764
VC0005	VC0766	0.104854	undirected	VC0005	xseA
VC0005	VC0781	0.123708	undirected	VC0005	VC0781
VC0005	VC0783	0.123891	undirected	VC0005	VC0783
VC0005	VC0814	0.121945	undirected	VC0005	VC0814
VC0005	VC0815	0.104771	undirected	VC0005	HipA
VC0005	VC0817	0.12406	undirected	VC0005	VC0817
VC0005	VC0848	0.114175	undirected	VC0005	smpB
VC0005	VC0853	0.145655	undirected	VC0005	ppnK
VC0005	VC0876	0.122148	undirected	VC0005	VC0876
VC0005	VC0890	0.103104	undirected	VC0005	ispA
VC0005	VC0896	0.111124	undirected	VC0005	gcvA
VC0005	VC0898	0.128368	undirected	VC0005	xni
VC0005	VC0900	0.115157	undirected	VC0005	cdgG
VC0005	VC0909	0.145403	undirected	VC0005	treR
VC0005	VC0963	0.136865	undirected	VC0005	ubiF
VC0005	VC0979	0.146007	undirected	VC0005	VC0979
VC0005	VC0980	0.108419	undirected	VC0005	VC0980
VC0005	VC0981	0.14941	undirected	VC0005	VC0981
VC0005	VC0982	0.110545	undirected	VC0005	VC0982
VC0005	VC0987	0.105461	undirected	VC0005	hemH
VC0005	VC0990	0.107235	undirected	VC0005	rfaH
VC0005	VC0992	0.112522	undirected	VC0005	VC0992
VC0005	VC0994	0.136398	undirected	VC0005	nagA
VC0005	VC1017	0.147543	undirected	VC0005	rnfA
VC0005	VC1023	0.119398	undirected	VC0005	VC1023
VC0005	VC1029	0.148708	undirected	VC0005	cdgB
VC0005	VC1042	0.134661	undirected	VC0005	VC1042
VC0005	VC1062	0.112874	undirected	VC0005	ybaO
VC0005	VC1065	0.108833	undirected	VC0005	VC1065
VC0005	VC1100	0.122955	undirected	VC0005	VC1100
VC0005	VC1104	0.127572	undirected	VC0005	VC1104
VC0005	VC1181	0.117792	undirected	VC0005	cydD
VC0005	VC1194	0.143152	undirected	VC0005	VC1194
VC0005	VC1210	0.152381	undirected	VC0005	VC1210
VC0005	VC1211	0.125551	undirected	VC0005	VC1211
VC0005	VC1212	0.173348	undirected	VC0005	polB
VC0005	VC1233	0.137336	undirected	VC0005	VC1233
VC0005	VC1250	0.120596	undirected	VC0005	VC1250
VC0005	VC1260	0.103395	undirected	VC0005	VC1260
VC0005	VC1261	0.107428	undirected	VC0005	VC1261
VC0005	VC1268	0.135121	undirected	VC0005	ldtA
VC0005	VC1271	0.124395	undirected	VC0005	VC1271
VC0005	VC1273	0.109587	undirected	VC0005	VC1273
VC0005	VC1277	0.101274	undirected	VC0005	VC1277
VC0005	VC1286	0.143337	undirected	VC0005	chbR
VC0005	VC1290	0.141503	undirected	VC0005	VC1290
VC0005	VC1291	0.127589	undirected	VC0005	VC1291
VC0005	VC1303	0.163674	undirected	VC0005	pabB
VC0005	VC1308	0.101414	undirected	VC0005	tyrR
VC0005	VC1309	0.133154	undirected	VC0005	rimJ
VC0005	VC1311	0.110719	undirected	VC0005	rhtA
VC0005	VC1363	0.151388	undirected	VC0005	VC1363
VC0005	VC1364	0.142692	undirected	VC0005	VC1364
VC0005	VC1380	0.117573	undirected	VC0005	VC1380
VC0005	VC1405	0.102566	undirected	VC0005	VC1405
VC0005	VC1407	0.116129	undirected	VC0005	rhlE
VC0005	VC1430	0.144358	undirected	VC0005	VC1430
VC0005	VC1458	0.102711	undirected	VC0005	zot
VC0005	VC1470	0.122086	undirected	VC0005	tlcR
VC0005	VC1476	0.122086	undirected	VC0005	tlcR
VC0005	VC1482	0.105438	undirected	VC0005	VC1482
VC0005	VC1500	0.157718	undirected	VC0005	VC1500
VC0005	VC1501	0.111008	undirected	VC0005	VC1501
VC0005	VC1528	0.101789	undirected	VC0005	VC1528
VC0005	VC1529	0.102117	undirected	VC0005	VC1529
VC0005	VC1534	0.153949	undirected	VC0005	VC1534
VC0005	VC1535	0.104498	undirected	VC0005	VC1535
VC0005	VC1550	0.114228	undirected	VC0005	ugpA
VC0005	VC1561	0.128478	undirected	VC0005	VC1561
VC0005	VC1562	0.122167	undirected	VC0005	VC1562
VC0005	VC1580	0.101354	undirected	VC0005	VC1580
VC0005	VC1597	0.147913	undirected	VC0005	VC1597
VC0005	VC1606	0.105765	undirected	VC0005	VC1606
VC0005	VC1608	0.10412	undirected	VC0005	VC1608
VC0005	VC1632	0.135221	undirected	VC0005	VC1632
VC0005	VC1636	0.1484	undirected	VC0005	VC1636
VC0005	VC1637	0.120693	undirected	VC0005	VC1637
VC0005	VC1639	0.104488	undirected	VC0005	VC1639
VC0005	VC1647	0.126268	undirected	VC0005	VC1647
VC0005	VC1650	0.110046	undirected	VC0005	prt
VC0005	VC1656	0.11557	undirected	VC0005	VC1656
VC0005	VC1665	0.12599	undirected	VC0005	VC1665
VC0005	VC1667	0.13131	undirected	VC0005	VC1667
VC0005	VC1670	0.156364	undirected	VC0005	cls
VC0005	VC1672	0.107712	undirected	VC0005	tag
VC0005	VC1679	0.115414	undirected	VC0005	pspF
VC0005	VC1680	0.115039	undirected	VC0005	sapA
VC0005	VC1717	0.121011	undirected	VC0005	smtA
VC0005	VC1723	0.112774	undirected	VC0005	VC1723
VC0005	VC1725	0.12016	undirected	VC0005	VC1725
VC0005	VC1744	0.100304	undirected	VC0005	VC1744
VC0005	VC1745	0.101418	undirected	VC0005	gabD
VC0005	VC1753	0.140414	undirected	VC0005	VC1753
VC0005	VC1759	0.118184	undirected	VC0005	VC1759
VC0005	VC1788	0.126024	undirected	VC0005	VC1788
VC0005	VC1797	0.106671	undirected	VC0005	VC1797
VC0005	VC1799	0.13167	undirected	VC0005	VC1799
VC0005	VC1845	0.149935	undirected	VC0005	ruvB
VC0005	VC1846	0.107806	undirected	VC0005	ruvA
VC0005	VC1856	0.116847	undirected	VC0005	VC1856
VC0005	VC1857	0.107389	undirected	VC0005	VC1857
VC0005	VC1870	0.104843	undirected	VC0005	VC1870
VC0005	VC1896	0.100478	undirected	VC0005	VC1896
VC0005	VC1900	0.106783	undirected	VC0005	fadR
VC0005	VC1903	0.10159	undirected	VC0005	ftsK
VC0005	VC1906	0.135065	undirected	VC0005	VC1906
VC0005	VC1907	0.116815	undirected	VC0005	cysB
VC0005	VC1934	0.100537	undirected	VC0005	VC1934
VC0005	VC1939	0.115882	undirected	VC0005	VC1939
VC0005	VC1940	0.147157	undirected	VC0005	VC1940
VC0005	VC1966	0.154623	undirected	VC0005	VC1966
VC0005	VC1967	0.106828	undirected	VC0005	VC1967
VC0005	VC1968	0.127371	undirected	VC0005	VC1968
VC0005	VC1978	0.112345	undirected	VC0005	yfbR
VC0005	VC2017	0.132571	undirected	VC0005	VC2017
VC0005	VC2018	0.128688	undirected	VC0005	pabC
VC0005	VC2038	0.112279	undirected	VC0005	VC2038
VC0005	VC2043	0.103359	undirected	VC0005	topB
VC0005	VC2048	0.131171	undirected	VC0005	vacJ
VC0005	VC2056	0.108316	undirected	VC0005	ccmB
VC0005	VC2057	0.106379	undirected	VC0005	ccmA
VC0005	VC2072	0.168642	undirected	VC0005	VC2072
VC0005	VC2080	0.101537	undirected	VC0005	tfos
VC0005	VC2094	0.127747	undirected	VC0005	VC2094
VC0005	VC2097	0.151534	undirected	VC0005	VC2097
VC0005	VC2110	0.133123	undirected	VC0005	mnmC
VC0005	VC2119	0.123633	undirected	VC0005	VC2119
VC0005	VC2203	0.118773	undirected	VC0005	VC2203
VC0005	VC2222	0.102931	undirected	VC0005	VC2222
VC0005	VC2232	0.121004	undirected	VC0005	VC2232
VC0005	VC2233	0.146631	undirected	VC0005	dnaQ
VC0005	VC2234	0.108269	undirected	VC0005	rnhA
VC0005	VC2236	0.111615	undirected	VC0005	gloB
VC0005	VC2276	0.111822	undirected	VC0005	frsA
VC0005	VC2281	0.119349	undirected	VC0005	rimK
VC0005	VC2285	0.147377	undirected	VC0005	cdgL
VC0005	VC2286	0.117675	undirected	VC0005	VC2286
VC0005	VC2287	0.107971	undirected	VC0005	dinB
VC0005	VC2320	0.10362	undirected	VC0005	recB
VC0005	VC2322	0.135305	undirected	VC0005	recC
VC0005	VC2334	0.107752	undirected	VC0005	VC2334
VC0005	VC2335	0.1248	undirected	VC0005	VC2335
VC0005	VC2344	0.106541	undirected	VC0005	plzC
VC0005	VC2353	0.107182	undirected	VC0005	VC2353
VC0005	VC2355	0.11956	undirected	VC0005	VC2355
VC0005	VC2359	0.155669	undirected	VC0005	ung
VC0005	VC2369	0.153494	undirected	VC0005	arcB
VC0005	VC2370	0.103897	undirected	VC0005	VC2370
VC0005	VC2395	0.100408	undirected	VC0005	dciA
VC0005	VC2444	0.114039	undirected	VC0005	VC2444
VC0005	VC2445	0.121105	undirected	VC0005	VC2445
VC0005	VC2446	0.165838	undirected	VC0005	cca
VC0005	VC2452	0.108261	undirected	VC0005	rumA
VC0005	VC2456	0.117315	undirected	VC0005	VC2456
VC0005	VC2474	0.103349	undirected	VC0005	visC
VC0005	VC2475	0.130852	undirected	VC0005	ubiH
VC0005	VC2479	0.106904	undirected	VC0005	VC2479
VC0005	VC2487	0.113438	undirected	VC0005	VC2487
VC0005	VC2494	0.136334	undirected	VC0005	VC2494
VC0005	VC2499	0.149416	undirected	VC0005	lptG
VC0005	VC2500	0.105009	undirected	VC0005	VC2500
VC0005	VC2523	0.105414	undirected	VC0005	kdsD
VC0005	VC2527	0.100033	undirected	VC0005	lptA
VC0005	VC2534	0.12286	undirected	VC0005	VC2534
VC0005	VC2535	0.102857	undirected	VC0005	pmbA
VC0005	VC2548	0.10764	undirected	VC0005	VC2548
VC0005	VC2600	0.102402	undirected	VC0005	VC2600
VC0005	VC2607	0.136964	undirected	VC0005	kefG
VC0005	VC2627	0.111007	undirected	VC0005	VC2627
VC0005	VC2636	0.100693	undirected	VC0005	oxyR
VC0005	VC2649	0.110119	undirected	VC0005	cysE
VC0005	VC2655	0.129241	undirected	VC0005	poxA
VC0005	VC2671	0.115601	undirected	VC0005	vcmB
VC0005	VC2673	0.118554	undirected	VC0005	menA
VC0005	VC2678	0.102342	undirected	VC0005	priA
VC0005	VC2690	0.108957	undirected	VC0005	fieF
VC0005	VC2693	0.110915	undirected	VC0005	cpxA
VC0005	VC2695	0.14276	undirected	VC0005	yibK
VC0005	VC2696	0.140105	undirected	VC0005	VC2696
VC0005	VC2701	0.14117	undirected	VC0005	dsbD
VC0005	VC2711	0.115222	undirected	VC0005	recG
VC0005	VC2722	0.133376	undirected	VC0005	cysQ
VC0005	VC2739	0.150569	undirected	VC0005	VC2739
VC0005	VC2740	0.100566	undirected	VC0005	VC2740
VC0005	VC2748	0.145866	undirected	VC0005	glnL
VC0005	VC2749	0.108302	undirected	VC0005	glnG
VC0005	VC2750	0.134287	undirected	VC0005	VC2750
VC0005	VCA0002	0.131398	undirected	VC0005	rctB
VC0005	VCA0020	0.109793	undirected	VC0005	vasX
VC0005	VCA0021	0.101607	undirected	VC0005	tsiV2
VC0005	VCA0024	0.101505	undirected	VC0005	VCA0024
VC0005	VCA0033	0.100836	undirected	VC0005	VCA0033
VC0005	VCA0041	0.100891	undirected	VC0005	glts
VC0005	VCA0044	0.129421	undirected	VC0005	VCA0044
VC0005	VCA0045	0.126592	undirected	VC0005	VCA0045
VC0005	VCA0051	0.120135	undirected	VC0005	VCA0051
VC0005	VCA0074	0.104719	undirected	VC0005	cdgA
VC0005	VCA0077	0.125488	undirected	VC0005	VCA0077
VC0005	VCA0082	0.144587	undirected	VC0005	VCA0082
VC0005	VCA0085	0.123602	undirected	VC0005	VCA0085
VC0005	VCA0092	0.115866	undirected	VC0005	VCA0092
VC0005	VCA0101	0.108119	undirected	VC0005	VCA0101
VC0005	VCA0103	0.122295	undirected	VC0005	VCA0103
VC0005	VCA0104	0.144954	undirected	VC0005	VCA0104
VC0005	VCA0151	0.126322	undirected	VC0005	VCA0151
VC0005	VCA0181	0.123923	undirected	VC0005	VCA0181
VC0005	VCA0182	0.121863	undirected	VC0005	norR
VC0005	VCA0191	0.103312	undirected	VC0005	VCA0191
VC0005	VCA0194	0.172631	undirected	VC0005	VCA0194
VC0005	VCA0237	0.109589	undirected	VC0005	VCA0237
VC0005	VCA0238	0.139401	undirected	VC0005	VCA0238
VC0005	VCA0239	0.143398	undirected	VC0005	czcR
VC0005	VCA0240	0.126665	undirected	VC0005	VCA0240
VC0005	VCA0254	0.100776	undirected	VC0005	VCA0254
VC0005	VCA0257	0.107842	undirected	VC0005	VCA0257
VC0005	VCA0263	0.115671	undirected	VC0005	VCA0263
VC0005	VCA0264	0.133362	undirected	VC0005	VCA0264
VC0005	VCA0266	0.144254	undirected	VC0005	VCA0266
VC0005	VCA0267	0.117265	undirected	VC0005	VCA0267
VC0005	VCA0370	0.126024	undirected	VC0005	VCA0370
VC0005	VCA0521	0.101424	undirected	VC0005	VCA0521
VC0005	VCA0529	0.105626	undirected	VC0005	kup
VC0005	VCA0530	0.129735	undirected	VC0005	VCA0530
VC0005	VCA0531	0.123901	undirected	VC0005	VCA0531
VC0005	VCA0534	0.129996	undirected	VC0005	VCA0534
VC0005	VCA0545	0.109912	undirected	VC0005	VCA0545
VC0005	VCA0550	0.120931	undirected	VC0005	VCA0550
VC0005	VCA0552	0.150715	undirected	VC0005	VCA0552
VC0005	VCA0559	0.139911	undirected	VC0005	VCA0559
VC0005	VCA0565	0.108408	undirected	VC0005	vxra
VC0005	VCA0571	0.10244	undirected	VC0005	VCA0571
VC0005	VCA0580	0.101563	undirected	VC0005	VCA0580
VC0005	VCA0585	0.114119	undirected	VC0005	VCA0585
VC0005	VCA0589	0.107786	undirected	VC0005	VCA0589
VC0005	VCA0590	0.118824	undirected	VC0005	VCA0590
VC0005	VCA0595	0.101903	undirected	VC0005	VCA0595
VC0005	VCA0599	0.125413	undirected	VC0005	VCA0599
VC0005	VCA0600	0.126753	undirected	VC0005	VCA0600
VC0005	VCA0603	0.115759	undirected	VC0005	VCA0603
VC0005	VCA0604	0.110445	undirected	VC0005	phnW
VC0005	VCA0617	0.100023	undirected	VC0005	moeA
VC0005	VCA0654	0.125993	undirected	VC0005	VCA0654
VC0005	VCA0667	0.107339	undirected	VC0005	VCA0667
VC0005	VCA0671	0.105969	undirected	VC0005	VCA0671
VC0005	VCA0673	0.148083	undirected	VC0005	VCA0673
VC0005	VCA0703	0.109193	undirected	VC0005	VCA0703
VC0005	VCA0705	0.1158	undirected	VC0005	VCA0705
VC0005	VCA0708	0.107857	undirected	VC0005	pykA
VC0005	VCA0709	0.150018	undirected	VC0005	VCA0709
VC0005	VCA0710	0.118559	undirected	VC0005	VCA0710
VC0005	VCA0712	0.110319	undirected	VC0005	pncA
VC0005	VCA0717	0.144925	undirected	VC0005	VCA0717
VC0005	VCA0724	0.12334	undirected	VC0005	modC
VC0005	VCA0725	0.105173	undirected	VC0005	modB
VC0005	VCA0735	0.100842	undirected	VC0005	plzE
VC0005	VCA0756	0.143882	undirected	VC0005	VCA0756
VC0005	VCA0762	0.105332	undirected	VC0005	VCA0762
VC0005	VCA0780	0.144445	undirected	VC0005	udg
VC0005	VCA0781	0.108011	undirected	VC0005	VCA0781
VC0005	VCA0783	0.107074	undirected	VC0005	tesA
VC0005	VCA0786	0.135607	undirected	VC0005	VCA0786
VC0005	VCA0790	0.134581	undirected	VC0005	VCA0790
VC0005	VCA0817	0.132566	undirected	VC0005	VCA0817
VC0005	VCA0833	0.128139	undirected	VC0005	VCA0833
VC0005	VCA0840	0.109282	undirected	VC0005	VCA0840
VC0005	VCA0847	0.103564	undirected	VC0005	VCA0847
VC0005	VCA0870	0.10581	undirected	VC0005	pbpG
VC0005	VCA0871	0.146562	undirected	VC0005	VCA0871
VC0005	VCA0872	0.137745	undirected	VC0005	cydA
VC0005	VCA0873	0.118817	undirected	VC0005	cydB
VC0005	VCA0888	0.131155	undirected	VC0005	VCA0888
VC0005	VCA0889	0.130891	undirected	VC0005	VCA0889
VC0005	VCA0894	0.108548	undirected	VC0005	VCA0894
VC0005	VCA0905	0.123025	undirected	VC0005	cdaR
VC0005	VCA0924	0.113785	undirected	VC0005	VCA0924
VC0005	VCA0926	0.106126	undirected	VC0005	VCA0926
VC0005	VCA0928	0.100453	undirected	VC0005	VCA0928
VC0005	VCA0931	0.114383	undirected	VC0005	V-cGAP3
VC0005	VCA0937	0.149604	undirected	VC0005	VCA0937
VC0005	VCA0955	0.128791	undirected	VC0005	VCA0955
VC0005	VCA0956	0.128795	undirected	VC0005	VCA0956
VC0005	VCA0960	0.10392	undirected	VC0005	VCA0960
VC0005	VCA0961	0.106714	undirected	VC0005	VCA0961
VC0005	VCA0962	0.124891	undirected	VC0005	VCA0962
VC0005	VCA0963	0.103447	undirected	VC0005	VCA0963
VC0005	VCA0972	0.124132	undirected	VC0005	VCA0972
VC0005	VCA0990	0.125233	undirected	VC0005	VCA0990
VC0005	VCA0991	0.118192	undirected	VC0005	VCA0991
VC0005	VCA1001	0.121758	undirected	VC0005	VCA1001
VC0005	VCA1002	0.138436	undirected	VC0005	VCA1002
VC0005	VCA1008	0.114933	undirected	VC0005	VCA1008
VC0005	VCA1018	0.119062	undirected	VC0005	VCA1018
VC0005	VCA1026	0.118171	undirected	VC0005	VCA1026
VC0005	VCA1037	0.165639	undirected	VC0005	bztD
VC0005	VCA1038	0.108521	undirected	VC0005	VCA1038
VC0005	VCA1048	0.136205	undirected	VC0005	VCA1048
VC0005	VCA1049	0.130675	undirected	VC0005	VCA1049
VC0005	VCA1055	0.109468	undirected	VC0005	VCA1055
VC0005	VCA1058	0.125459	undirected	VC0005	VCA1058
VC0005	VCA1074	0.109124	undirected	VC0005	VCA1074
VC0005	VCA1078	0.118298	undirected	VC0005	vqmA
VC0005	VCA1080	0.148519	undirected	VC0005	VCA1080
VC0005	VCA1081	0.123072	undirected	VC0005	VCA1081
VC0005	VCA1102	0.139789	undirected	VC0005	VCA1102
VC0005	VCA1115	0.107686	undirected	VC0005	parA
VC0007	VC0218	0.134311	undirected	rpmH	rpmB
VC0007	VC0219	0.181495	undirected	rpmH	rpmG
VC0007	VC0324	0.101125	undirected	rpmH	rplK
VC0007	VC0325	0.121491	undirected	rpmH	rplA
VC0007	VC0359	0.133253	undirected	rpmH	rpsL
VC0007	VC0360	0.126149	undirected	rpmH	rpsG
VC0007	VC0366	0.185301	undirected	rpmH	rpsF
VC0007	VC0367	0.156817	undirected	rpmH	priB
VC0007	VC0369	0.197865	undirected	rpmH	rplI
VC0007	VC0436	0.170852	undirected	rpmH	rpmA
VC0007	VC0519	0.148469	undirected	rpmH	VC0519
VC0007	VC0561	0.161698	undirected	rpmH	rpsP
VC0007	VC0562	0.132597	undirected	rpmH	rimM
VC0007	VC0563	0.125902	undirected	rpmH	trmD
VC0007	VC0564	0.125927	undirected	rpmH	rplS
VC0007	VC0570	0.12464	undirected	rpmH	rplM
VC0007	VC0571	0.144723	undirected	rpmH	rpsI
VC0007	VC0646	0.113046	undirected	rpmH	rpsO
VC0007	VC0679	0.121799	undirected	rpmH	rpsT
VC0007	VC2026	0.128866	undirected	rpmH	VC2026
VC0007	VC2260	0.13057	undirected	rpmH	rpsB
VC0007	VC2570	0.175908	undirected	rpmH	rplQ
VC0007	VC2571	0.14005	undirected	rpmH	rpoA
VC0007	VC2573	0.109406	undirected	rpmH	rpsK
VC0007	VC2576	0.118225	undirected	rpmH	secY
VC0007	VC2581	0.133163	undirected	rpmH	rplF
VC0007	VC2582	0.111588	undirected	rpmH	rpsH
VC0007	VC2583	0.142185	undirected	rpmH	rpsN
VC0007	VC2584	0.172793	undirected	rpmH	rplE
VC0007	VC2585	0.154354	undirected	rpmH	rplX
VC0007	VC2586	0.122155	undirected	rpmH	rplN
VC0007	VC2587	0.105413	undirected	rpmH	rpsQ
VC0007	VC2590	0.124409	undirected	rpmH	rpsC
VC0007	VC2591	0.107027	undirected	rpmH	rplV
VC0007	VC2595	0.135069	undirected	rpmH	rplD
VC0007	VC2596	0.115938	undirected	rpmH	rplC
VC0007	VCA0289	0.128803	undirected	rpmH	rpmI
VC0007	VCA0290	0.126009	undirected	rpmH	rplT
VC0008	VC0009	0.11769	undirected	tcyC	patM
VC0008	VC0010	0.100182	undirected	tcyC	patH
VC0008	VC0039	0.126687	undirected	tcyC	VC0039
VC0008	VC0042	0.100898	undirected	tcyC	trkH
VC0008	VC0048	0.123305	undirected	tcyC	smf
VC0008	VC0054	0.126724	undirected	tcyC	rimN
VC0008	VC0055	0.18791	undirected	tcyC	hemF
VC0008	VC0056	0.151589	undirected	tcyC	aroE
VC0008	VC0058	0.12777	undirected	tcyC	VC0058
VC0008	VC0060	0.128082	undirected	tcyC	crcB
VC0008	VC0068	0.165948	undirected	tcyC	VC0068
VC0008	VC0071	0.129118	undirected	tcyC	asnC
VC0008	VC0072	0.167212	undirected	tcyC	VC0072
VC0008	VC0073	0.106753	undirected	tcyC	VC0073
VC0008	VC0080	0.114125	undirected	tcyC	VC0080
VC0008	VC0081	0.176085	undirected	tcyC	VC0081
VC0008	VC0082	0.116103	undirected	tcyC	rmuC
VC0008	VC0085	0.123382	undirected	tcyC	ubiB
VC0008	VC0094	0.10051	undirected	tcyC	ubiA
VC0008	VC0095	0.116662	undirected	tcyC	ubiC
VC0008	VC0097	0.124555	undirected	tcyC	VC0097
VC0008	VC0099	0.126477	undirected	tcyC	glpG
VC0008	VC0103	0.173529	undirected	tcyC	VC0103
VC0008	VC0106	0.125255	undirected	tcyC	VC0106
VC0008	VC0120	0.109265	undirected	tcyC	hemC
VC0008	VC0135	0.165318	undirected	tcyC	pldB
VC0008	VC0152	0.116907	undirected	tcyC	fabR
VC0008	VC0161	0.14807	undirected	tcyC	ilvY
VC0008	VC0167	0.140492	undirected	tcyC	rep
VC0008	VC0190	0.133882	undirected	tcyC	uvrD
VC0008	VC0191	0.12125	undirected	tcyC	VC0191
VC0008	VC0192	0.188328	undirected	tcyC	VC0192
VC0008	VC0195	0.139046	undirected	tcyC	rarD
VC0008	VC0207	0.138655	undirected	tcyC	murP
VC0008	VC0221	0.113736	undirected	tcyC	mutM
VC0008	VC0222	0.11865	undirected	tcyC	coaD
VC0008	VC0223	0.12207	undirected	tcyC	waaQ
VC0008	VC0225	0.10338	undirected	tcyC	waaC
VC0008	VC0240	0.102823	undirected	tcyC	gmhD
VC0008	VC0265	0.100735	undirected	tcyC	VC0265
VC0008	VC0270	0.113099	undirected	tcyC	mak
VC0008	VC0277	0.105862	undirected	tcyC	zntR
VC0008	VC0286	0.109433	undirected	tcyC	VC0286
VC0008	VC0287	0.110451	undirected	tcyC	idnK
VC0008	VC0288	0.11437	undirected	tcyC	edd
VC0008	VC0308	0.149987	undirected	tcyC	VC0308
VC0008	VC0309	0.160049	undirected	tcyC	VC0309
VC0008	VC0317	0.150519	undirected	tcyC	VC0317
VC0008	VC0318	0.148953	undirected	tcyC	murB
VC0008	VC0320	0.142711	undirected	tcyC	coaA
VC0008	VC0331	0.121903	undirected	tcyC	nudC
VC0008	VC0332	0.110178	undirected	tcyC	hemE
VC0008	VC0333	0.169831	undirected	tcyC	VC0333
VC0008	VC0334	0.143966	undirected	tcyC	VC0334
VC0008	VC0335	0.129083	undirected	tcyC	envC
VC0008	VC0339	0.108846	undirected	tcyC	psd
VC0008	VC0340	0.119492	undirected	tcyC	VC0340
VC0008	VC0353	0.138625	undirected	tcyC	VC0353
VC0008	VC0373	0.103497	undirected	tcyC	VC0373
VC0008	VC0376	0.185256	undirected	tcyC	VC0376
VC0008	VC0378	0.103784	undirected	tcyC	zur
VC0008	VIBCH10360	0.122266	undirected	tcyC	VIBCH10360
VC0008	VC0383	0.104905	undirected	tcyC	VC0383
VC0008	VC0385	0.103512	undirected	tcyC	cysI
VC0008	VC0393	0.178345	undirected	tcyC	VC0393
VC0008	VC0394	0.108033	undirected	tcyC	uvrA
VC0008	VC0398	0.139538	undirected	tcyC	VC0398
VC0008	VC0399	0.103719	undirected	tcyC	mshD
VC0008	VC0406	0.119156	undirected	tcyC	mshG
VC0008	VC0421	0.123399	undirected	tcyC	VC0421
VC0008	VC0425	0.114118	undirected	tcyC	VC0425
VC0008	VC0433	0.161135	undirected	tcyC	arcD
VC0008	VC0440	0.112422	undirected	tcyC	folA
VC0008	VC0447	0.118621	undirected	tcyC	djlA
VC0008	VC0449	0.157044	undirected	tcyC	VC0449
VC0008	VC0450	0.14617	undirected	tcyC	mltC
VC0008	VC0454	0.132107	undirected	tcyC	glsA
VC0008	VC0461	0.102201	undirected	tcyC	VC0461
VC0008	VC0462	0.128354	undirected	tcyC	pilT
VC0008	VC0464	0.14133	undirected	tcyC	VC0464
VC0008	VC0471	0.113899	undirected	tcyC	sprT
VC0008	VC0482	0.176406	undirected	tcyC	iciA
VC0008	VC0489	0.200976	undirected	tcyC	vah5
VC0008	VC0495	0.12826	undirected	tcyC	VC0495
VC0008	VC0496	0.139245	undirected	tcyC	VC0496
VC0008	VC0521	0.110693	undirected	tcyC	gcp
VC0008	VC0544	0.125044	undirected	tcyC	recX
VC0008	VC0552	0.122784	undirected	tcyC	VC0552
VC0008	VC0553	0.162482	undirected	tcyC	VC0553
VC0008	VC0559	0.110653	undirected	tcyC	VC0559
VC0008	VC0565	0.11655	undirected	tcyC	degS
VC0008	VC0568	0.182276	undirected	tcyC	VC0568
VC0008	VC0582	0.172732	undirected	tcyC	rsmI
VC0008	VC0587	0.130565	undirected	tcyC	VC0587
VC0008	VC0597	0.110389	undirected	tcyC	sfsA
VC0008	VC0600	0.125643	undirected	tcyC	VC0600
VC0008	VC0601	0.119873	undirected	tcyC	hrpB
VC0008	VC0603	0.166059	undirected	tcyC	VC0603
VC0008	VC0605	0.12393	undirected	tcyC	VC0605
VC0008	VC0621	0.124287	undirected	tcyC	VC0621
VC0008	VC0624	0.169572	undirected	tcyC	VC0624
VC0008	VC0632	0.125859	undirected	tcyC	VC0632
VC0008	VC0636	0.137892	undirected	tcyC	rrmJ
VC0008	VC0653	0.11517	undirected	tcyC	rocS
VC0008	VC0657	0.114463	undirected	tcyC	VC0657
VC0008	VC0658	0.162731	undirected	tcyC	cdgI
VC0008	VC0661	0.102884	undirected	tcyC	VC0661
VC0008	VC0668	0.135218	undirected	tcyC	mutH
VC0008	VC0671	0.153553	undirected	tcyC	rppH
VC0008	VC0672	0.108858	undirected	tcyC	ptsP
VC0008	VC0673	0.109852	undirected	tcyC	VC0673
VC0008	VC0677	0.135033	undirected	tcyC	nhaR
VC0008	VC0681	0.1145	undirected	tcyC	ribF
VC0008	VC0688	0.18022	undirected	tcyC	VC0688
VC0008	VC0689	0.166991	undirected	tcyC	VC0689
VC0008	VC0702	0.13401	undirected	tcyC	VC0702
VC0008	VC0703	0.10822	undirected	tcyC	mbaA
VC0008	VC0719	0.18117	undirected	tcyC	phoB
VC0008	VC0720	0.145716	undirected	tcyC	phoR
VC0008	VC0721	0.154565	undirected	tcyC	pstS
VC0008	VC0723	0.134594	undirected	tcyC	ppk
VC0008	VC0724	0.188971	undirected	tcyC	pstC
VC0008	VC0725	0.167299	undirected	tcyC	pstA
VC0008	VC0726	0.154951	undirected	tcyC	pstB
VC0008	VC0732	0.133041	undirected	tcyC	VC0732
VC0008	VC0764	0.144664	undirected	tcyC	VC0764
VC0008	VC0772	0.105758	undirected	tcyC	vibE
VC0008	VC0780	0.129899	undirected	tcyC	vibD
VC0008	VC0781	0.129509	undirected	tcyC	VC0781
VC0008	VC0783	0.201354	undirected	tcyC	VC0783
VC0008	VC0787	0.128449	undirected	tcyC	VC0787
VC0008	VC0814	0.12946	undirected	tcyC	VC0814
VC0008	VC0815	0.128076	undirected	tcyC	HipA
VC0008	VC0817	0.114142	undirected	tcyC	VC0817
VC0008	VC0853	0.128601	undirected	tcyC	ppnK
VC0008	VC0876	0.138688	undirected	tcyC	VC0876
VC0008	VC0884	0.113023	undirected	tcyC	VC0884
VC0008	VC0892	0.1282	undirected	tcyC	pomA
VC0008	VC0893	0.100958	undirected	tcyC	motB
VC0008	VC0896	0.144307	undirected	tcyC	gcvA
VC0008	VC0897	0.10573	undirected	tcyC	VC0897
VC0008	VC0903	0.118032	undirected	tcyC	syd
VC0008	VC0908	0.10889	undirected	tcyC	gmhB
VC0008	VC0909	0.134545	undirected	tcyC	treR
VC0008	VC0921	0.101577	undirected	tcyC	vpsE
VC0008	VC0963	0.206331	undirected	tcyC	ubiF
VC0008	VC0971	0.109844	undirected	tcyC	ligA
VC0008	VC0979	0.124114	undirected	tcyC	VC0979
VC0008	VC0980	0.111471	undirected	tcyC	VC0980
VC0008	VC0981	0.137773	undirected	tcyC	VC0981
VC0008	VC0982	0.127058	undirected	tcyC	VC0982
VC0008	VC0987	0.150903	undirected	tcyC	hemH
VC0008	VC0990	0.14522	undirected	tcyC	rfaH
VC0008	VC0992	0.123775	undirected	tcyC	VC0992
VC0008	VC0994	0.141459	undirected	tcyC	nagA
VC0008	VC1017	0.11506	undirected	tcyC	rnfA
VC0008	VC1018	0.10027	undirected	tcyC	uvrB
VC0008	VC1023	0.100963	undirected	tcyC	VC1023
VC0008	VC1029	0.143078	undirected	tcyC	cdgB
VC0008	VC1041	0.119888	undirected	tcyC	VC1041
VC0008	VC1042	0.176577	undirected	tcyC	VC1042
VC0008	VC1062	0.125975	undirected	tcyC	ybaO
VC0008	VC1064	0.109068	undirected	tcyC	VC1064
VC0008	VC1071	0.12414	undirected	tcyC	VC1071
VC0008	VC1088	0.108869	undirected	tcyC	VC1088
VC0008	VC1100	0.126962	undirected	tcyC	VC1100
VC0008	VC1102	0.102063	undirected	tcyC	VC1102
VC0008	VC1104	0.176884	undirected	tcyC	VC1104
VC0008	VC1120	0.117258	undirected	tcyC	VC1120
VC0008	VC1121	0.11744	undirected	tcyC	VC1121
VC0008	VC1145	0.118653	undirected	tcyC	VC1145
VC0008	VC1151	0.120157	undirected	tcyC	VC1151
VC0008	VC1165	0.110937	undirected	tcyC	VC1165
VC0008	VC1172	0.105562	undirected	tcyC	trpD
VC0008	VC1177	0.121809	undirected	tcyC	trpH
VC0008	VC1181	0.104609	undirected	tcyC	cydD
VC0008	VC1194	0.175392	undirected	tcyC	VC1194
VC0008	VC1200	0.109142	undirected	tcyC	VC1200
VC0008	VC1210	0.187337	undirected	tcyC	VC1210
VC0008	VC1211	0.172031	undirected	tcyC	VC1211
VC0008	VC1212	0.226338	undirected	tcyC	polB
VC0008	VC1229	0.146839	undirected	tcyC	VC1229
VC0008	VC1232	0.161995	undirected	tcyC	VC1232
VC0008	VC1233	0.163627	undirected	tcyC	VC1233
VC0008	VC1234	0.141323	undirected	tcyC	sbcB
VC0008	VC1240	0.108025	undirected	tcyC	VC1240
VC0008	VC1260	0.176952	undirected	tcyC	VC1260
VC0008	VC1261	0.186651	undirected	tcyC	VC1261
VC0008	VC1268	0.154582	undirected	tcyC	ldtA
VC0008	VC1271	0.13133	undirected	tcyC	VC1271
VC0008	VC1273	0.170081	undirected	tcyC	VC1273
VC0008	VC1275	0.183968	undirected	tcyC	VC1275
VC0008	VC1277	0.111031	undirected	tcyC	VC1277
VC0008	VC1284	0.108241	undirected	tcyC	chbF
VC0008	VC1286	0.144457	undirected	tcyC	chbR
VC0008	VC1290	0.100249	undirected	tcyC	VC1290
VC0008	VC1291	0.10051	undirected	tcyC	VC1291
VC0008	VC1295	0.122672	undirected	tcyC	VC1295
VC0008	VC1303	0.151001	undirected	tcyC	pabB
VC0008	VC1309	0.120072	undirected	tcyC	rimJ
VC0008	VC1311	0.142945	undirected	tcyC	rhtA
VC0008	VC1348	0.122897	undirected	tcyC	VC1348
VC0008	VC1349	0.107793	undirected	tcyC	VC1349
VC0008	VC1363	0.165241	undirected	tcyC	VC1363
VC0008	VC1364	0.15149	undirected	tcyC	VC1364
VC0008	VC1376	0.140874	undirected	tcyC	VC1376
VC0008	VC1377	0.11416	undirected	tcyC	VC1377
VC0008	VC1380	0.153115	undirected	tcyC	VC1380
VC0008	VC1386	0.106396	undirected	tcyC	VC1386
VC0008	VC1390	0.112946	undirected	tcyC	VC1390
VC0008	VC1405	0.131387	undirected	tcyC	VC1405
VC0008	VC1416	0.109115	undirected	tcyC	vgrG-1
VC0008	VC1417	0.120595	undirected	tcyC	VC1417
VC0008	VC1429	0.14077	undirected	tcyC	VC1429
VC0008	VC1430	0.132358	undirected	tcyC	VC1430
VC0008	VC1446	0.129818	undirected	tcyC	rtxE
VC0008	VC1458	0.125871	undirected	tcyC	zot
VC0008	VC1467	0.106921	undirected	tcyC	VC1467
VC0008	VC1469	0.162879	undirected	tcyC	cri
VC0008	VC1470	0.108352	undirected	tcyC	tlcR
VC0008	VC1473	0.106921	undirected	tcyC	VC1473
VC0008	VC1475	0.162879	undirected	tcyC	cri
VC0008	VC1476	0.108352	undirected	tcyC	tlcR
VC0008	VC1495	0.111824	undirected	tcyC	VC1495
VC0008	VC1500	0.201226	undirected	tcyC	VC1500
VC0008	VC1501	0.130459	undirected	tcyC	VC1501
VC0008	VC1522	0.103373	undirected	tcyC	VC1522
VC0008	VC1528	0.124316	undirected	tcyC	VC1528
VC0008	VC1529	0.124441	undirected	tcyC	VC1529
VC0008	VC1534	0.186446	undirected	tcyC	VC1534
VC0008	VC1535	0.120105	undirected	tcyC	VC1535
VC0008	VC1536	0.108103	undirected	tcyC	VC1536
VC0008	VC1541	0.114961	undirected	tcyC	VC1541
VC0008	VC1549	0.145557	undirected	tcyC	VC1549
VC0008	VC1550	0.138657	undirected	tcyC	ugpA
VC0008	VC1551	0.133289	undirected	tcyC	ugpE
VC0008	VC1552	0.187231	undirected	tcyC	ugpC
VC0008	VC1561	0.123856	undirected	tcyC	VC1561
VC0008	VC1562	0.17296	undirected	tcyC	VC1562
VC0008	VC1570	0.100998	undirected	tcyC	VC1570
VC0008	VC1580	0.171531	undirected	tcyC	VC1580
VC0008	VC1588	0.157172	undirected	tcyC	AslR
VC0008	VC1597	0.220426	undirected	tcyC	VC1597
VC0008	VC1598	0.136187	undirected	tcyC	VC1598
VC0008	VC1608	0.112111	undirected	tcyC	VC1608
VC0008	VC1610	0.118821	undirected	tcyC	VC1610
VC0008	VC1614	0.120576	undirected	tcyC	rlmF
VC0008	VC1627	0.12499	undirected	tcyC	nhaA
VC0008	VC1631	0.120597	undirected	tcyC	VC1631
VC0008	VC1632	0.186174	undirected	tcyC	VC1632
VC0008	VC1636	0.140509	undirected	tcyC	VC1636
VC0008	VC1637	0.115941	undirected	tcyC	VC1637
VC0008	VC1647	0.154645	undirected	tcyC	VC1647
VC0008	VC1650	0.126929	undirected	tcyC	prt
VC0008	VC1656	0.167178	undirected	tcyC	VC1656
VC0008	VC1660	0.102751	undirected	tcyC	VC1660
VC0008	VC1665	0.196129	undirected	tcyC	VC1665
VC0008	VC1667	0.132521	undirected	tcyC	VC1667
VC0008	VC1670	0.137662	undirected	tcyC	cls
VC0008	VC1672	0.116349	undirected	tcyC	tag
VC0008	VC1679	0.146652	undirected	tcyC	pspF
VC0008	VC1680	0.139034	undirected	tcyC	sapA
VC0008	VIBCH11633	0.102239	undirected	tcyC	VIBCH11633
VC0008	VC1700	0.103036	undirected	tcyC	ispA
VC0008	VC1717	0.101992	undirected	tcyC	smtA
VC0008	VC1723	0.183004	undirected	tcyC	VC1723
VC0008	VC1725	0.131852	undirected	tcyC	VC1725
VC0008	VC1736	0.104369	undirected	tcyC	VC1736
VC0008	VC1744	0.107443	undirected	tcyC	VC1744
VC0008	VC1746	0.106846	undirected	tcyC	breR
VC0008	VC1749	0.104581	undirected	tcyC	VC1749
VC0008	VC1753	0.142086	undirected	tcyC	VC1753
VC0008	VC1759	0.157515	undirected	tcyC	VC1759
VC0008	VC1788	0.149375	undirected	tcyC	VC1788
VC0008	VC1791	0.165127	undirected	tcyC	VC1791
VC0008	VC1792	0.158051	undirected	tcyC	VC1792
VC0008	VC1793	0.131595	undirected	tcyC	VC1793
VC0008	VC1797	0.111164	undirected	tcyC	VC1797
VC0008	VC1798	0.130811	undirected	tcyC	VC1798
VC0008	VC1799	0.173347	undirected	tcyC	VC1799
VC0008	VC1800	0.114529	undirected	tcyC	VC1800
VC0008	VC1811	0.142815	undirected	tcyC	VC1811
VC0008	VC1817	0.139815	undirected	tcyC	VC1817
VC0008	VC1845	0.124468	undirected	tcyC	ruvB
VC0008	VC1847	0.104	undirected	tcyC	ruvC
VC0008	VC1851	0.101648	undirected	tcyC	VC1851
VC0008	VC1856	0.110914	undirected	tcyC	VC1856
VC0008	VC1859	0.11424	undirected	tcyC	VC1859
VC0008	VC1861	0.101218	undirected	tcyC	hisM
VC0008	VC1870	0.142564	undirected	tcyC	VC1870
VC0008	VC1879	0.125008	undirected	tcyC	VC1879
VC0008	VC1884	0.146616	undirected	tcyC	lolC
VC0008	VC1885	0.132015	undirected	tcyC	plzB
VC0008	VC1889	0.156069	undirected	tcyC	VC1889
VC0008	VC1906	0.156792	undirected	tcyC	VC1906
VC0008	VC1907	0.113452	undirected	tcyC	cysB
VC0008	VC1931	0.122521	undirected	tcyC	VC1931
VC0008	VC1934	0.138582	undirected	tcyC	VC1934
VC0008	VC1935	0.121152	undirected	tcyC	VC1935
VC0008	VC1936	0.118376	undirected	tcyC	VC1936
VC0008	VC1939	0.182237	undirected	tcyC	VC1939
VC0008	VC1940	0.179317	undirected	tcyC	VC1940
VC0008	VC1953	0.115941	undirected	tcyC	nupC
VC0008	VC1955	0.106102	undirected	tcyC	VC1955
VC0008	VC1966	0.139742	undirected	tcyC	VC1966
VC0008	VC1967	0.11897	undirected	tcyC	VC1967
VC0008	VC1978	0.100128	undirected	tcyC	yfbR
VC0008	VC1980	0.108738	undirected	tcyC	VC1980
VC0008	VC1989	0.120834	undirected	tcyC	rpf
VC0008	VC2017	0.147961	undirected	tcyC	VC2017
VC0008	VC2018	0.197073	undirected	tcyC	pabC
VC0008	VC2038	0.151377	undirected	tcyC	VC2038
[truncated: 998,000+ more rows]
