# Supplementary material for: A Comprehensive Coexpression Network Analysis in Vibrio cholerae
Source: mSystems. 2020 Jul 7;5(4):e00550-20. doi: 10.1128/mSystems.00550-20 (PMC7343309; doi:10.1128/mSystems.00550-20)
Supplement: DATA SET S2 [file mSystems.00550-20-sd002.txt]

nodeName	altName	nodeAttr[nodesPresent, ]
VC0002	mioC	lightcyan1
VC0003	mnmE	black
VC0005	VC0005	royalblue
VC0007	rpmH	midnightblue
VC0008	tcyC	plum2
VC0009	patM	greenyellow
VC0010	patH	plum2
VC0012	dnaA	white
VC0013	dnaN	cyan
VC0014	recF	darkturquoise
VC0015	gyrB	plum1
VC0016	VC0016	brown
VC0017	VC0017	red
VC0018	ibpA	blue
VC0019	avtA	grey60
VC0020	glyS	orange
VC0021	glyQ	darkgrey
VC0023	VC0023	green
VC0024	tusA	lightcyan
VC0025	VC0025	red
VC0026	yhdH	skyblue
VC0027	ilvA	grey60
VC0028	ilvD	grey60
VC0029	ilvE	grey60
VC0030	VC0030	grey60
VC0031	ilvG	grey60
VC0032	comM	yellow
VC0033	VC0033	turquoise
VC0034	dsbA	darkgrey
VC0035	rdoA	purple
VC0036	VC0036	darkorange
VC0038	VC0038	brown4
VC0039	VC0039	violet
VC0040	hlyIII	skyblue
VC0041	VC0041	royalblue
VC0042	trkH	purple
VC0043	trkA	purple
VC0044	rsmB	darkgrey
VC0045	fmt	darkgrey
VC0046	def1	yellow
VC0047	VC0047	brown
VC0048	smf	magenta
VC0049	smg	lightgreen
VC0050	VC0050	darkturquoise
VC0051	purK	red
VC0052	purE	red
VC0054	rimN	magenta
VC0055	hemF	turquoise
VC0056	aroE	turquoise
VC0057	VC0057	ivory
VC0058	VC0058	yellow
VC0060	crcB	magenta
VC0061	thiC	grey60
VC0062	VC0062	grey60
VC0063	thiF	grey60
VC0064	thiS	grey60
VC0065	thiG	grey60
VC0066	thiH	grey60
VC0067	VC0067	black
VC0068	VC0068	magenta
VC0069	VC0069	tan
VC0070	tsrA	turquoise
VC0071	asnC	lightcyan
VC0072	VC0072	steelblue
VC0073	VC0073	cyan
VC0074	VC0074	turquoise
VC0075	VC0075	lightyellow
VC0076	uspA	green
VC0078	ftnA	lightgreen
VC0079	uspB	lightgreen
VC0080	VC0080	steelblue
VC0081	VC0081	turquoise
VC0082	rmuC	violet
VC0083	ubiE	lightcyan1
VC0084	ubiJ	darkorange2
VC0085	ubiB	darkturquoise
VC0086	tatA	lightgreen
VC0087	tatB	ivory
VC0088	tatC	darkgreen
VC0089	ccp	tan
VC0090	vcmD	floralwhite
VC0091	VC0091	turquoise
VC0092	lexA	yellow
VC0093	plsB	mediumpurple3
VC0094	ubiA	purple
VC0095	ubiC	darkturquoise
VC0097	VC0097	brown
VC0098	VC0098	blue
VC0099	glpG	yellow
VC0100	glpE	brown
VC0102	VC0102	greenyellow
VC0103	VC0103	turquoise
VC0105	hemB	sienna3
VC0106	VC0106	yellow
VC0107	VC0107	greenyellow
VC0108	polA	black
VC0111	VC0111	saddlebrown
VC0112	cc4	lightsteelblue1
VC0113	VC0113	turquoise
VC0114	VC0114	red
VC0115	VC0115	cyan
VC0116	hemN	mediumpurple3
VC0117	hemY	darkorange
VC0118	hemX	tan
VC0119	hemD	darkmagenta
VC0120	hemC	darkturquoise
VC0122	cyaA	darkorange2
VC0123	cyaY	lightgreen
VC0124	VC0124	black
VC0125	lysA	orange
VC0126	dapF	sienna3
VC0127	VC0127	sienna3
VC0128	xerC	sienna3
VC0129	VC0129	darkgrey
VC0130	VC0130	darkred
VC0131	VC0131	skyblue
VC0132	VC0132	purple
VC0134	VC0134	darkgrey
VC0135	pldB	magenta
VC0136	rhtB	brown
VC0137	cdgJ	darkred
VC0139	dps	steelblue
VC0140	VC0140	brown
VC0142	VC0142	blue
VC0144	VC0144	brown
VC0145	VC0145	blue
VC0146	rsmD	darkturquoise
VC0147	ftsY	magenta
VC0148	ftsE	purple
VC0149	ftsX	skyblue
VC0150	rpoH	grey60
VC0151	sthA	darkorange
VC0152	fabR	pink
VC0153	VC0153	yellow
VC0154	trmA	turquoise
VC0157	proA	red
VC0158	murI	sienna3
VC0159	VC0159	tan
VC0160	VC0160	darkslateblue
VC0161	ilvY	magenta
VC0162	ilvC	grey60
VC0163	VC0163	cyan
VC0164	vexB	sienna3
VC0165	vexA	orange
VC0166	vexR	cyan
VC0167	rep	turquoise
VC0168	cycB	tan
VC0170	gsiA	floralwhite
VC0171	VC0171	floralwhite
VC0172	VC0172	lightsteelblue1
VC0173	VC0173	floralwhite
VC0174	VC0174	yellowgreen
VC0175	VC0175	lightyellow
VC0176	ecoO109IREP	sienna3
VC0177	vspR	orangered4
VIBCH10163	VIBCH10163	saddlebrown
VC0178	VC0178	red
VC0179	dncV	red
VC0180	VC0180	red
VC0181	VC0181	lightyellow
VC0182	VC0182	sienna3
VC0183	VC0183	purple
VC0184	VC0184	purple
VC0185	VC0185	orangered4
VC0186	gor	orange
VC0187	VC0187	black
VC0188	prlC	black
VC0190	uvrD	black
VC0191	VC0191	cyan
VC0192	VC0192	turquoise
VC0194	ggt	brown
VC0195	rarD	turquoise
VC0196	recQ	lightcyan
VC0197	VC0197	darkgreen
VC0198	VC0198	brown
VC0199	vcaM	greenyellow
VC0200	fhuA	greenyellow
VC0201	fhuC	greenyellow
VC0202	fhuD	greenyellow
VC0203	fhuB	greenyellow
VC0204	VC0204	yellow
VC0205	VC0205	yellow
VC0206	murQ1	purple
VC0207	murP	cyan
VC0208	VC0208	lightcyan1
VC0209	VC0209	lightcyan1
VC0210	rph	turquoise
VC0211	pyrE	red
VC0212	lpxN	purple
VC0213	htrB	purple
VC0214	slmA	sienna3
VC0215	coaBC	greenyellow
VC0216	mlp2	tan
VC0217	VC0217	lightsteelblue1
VC0218	rpmB	midnightblue
VC0219	rpmG	midnightblue
VC0220	VC0220	lightcyan
VC0221	mutM	yellow
VC0222	coaD	cyan
VC0223	waaQ	black
VC0224	kdtX	darkgrey
VC0225	waaC	lightcyan
VC0227	wavC	magenta
VC0228	wavD	bisque4
VC0229	wavE	darkgrey
VC0230	wavF	darkgrey
VC0231	wavG	darkgrey
VC0232	wavH	lightcyan1
VC0233	waaA	darkgrey
VC0234	wavI	darkgrey
VC0235	wavJ	darkgrey
VC0236	waaF	darkgrey
VC0237	waaL	bisque4
VC0238	wavK	bisque4
VC0239	wavL	purple
VC0240	gmhD	yellow
VC0241	rfbA	cyan
VC0242	rfbB	bisque4
VC0243	rfbD	bisque4
VC0244	rfbE	bisque4
VC0245	rfbG	bisque4
VC0246	rfbH	bisque4
VC0247	rfbI	bisque4
VC0248	VC0248	bisque4
VC0249	rfbL	bisque4
VC0250	VC0250	bisque4
VC0251	VC0251	bisque4
VC0252	rfbO	bisque4
VIBCH10237	rfbQ	lightyellow
VC0254	rfbR	saddlebrown
VC0255	VC0255	darkolivegreen
VC0256	insN	lightgreen
VC0257	VC0257	pink
VC0258	VC0258	lightyellow
VC0259	wbeU	bisque4
VC0260	wbeV	bisque4
VC0261	VC0261	magenta
VC0262	galE	brown
VC0263	wbeW	brown
VC0264	rjg	darkturquoise
VC0265	VC0265	sienna3
VC0266	VC0266	lightsteelblue1
VC0267	VC0267	plum1
VC0268	yjaG	lightcyan
VC0269	manA	lightcyan1
VC0270	mak	pink
VC0271	VC0271	darkred
VC0273	hupA	red
VC0274	VC0274	lightcyan1
VC0275	purD	red
VC0276	purH	red
VC0277	zntR	darkorange2
VC0278	VC0278	pink
VC0280	cadB	royalblue
VC0281	cadA	royalblue
VC0282	VC0282	lightsteelblue1
VC0283	VC0283	turquoise
VC0284	VC0284	greenyellow
VC0285	eda	skyblue
VC0286	VC0286	violet
VC0287	idnK	magenta
VC0288	edd	magenta
VC0289	gntR	violet
VC0291	dusB	lightcyan
VC0293	prmA	darkgrey
VC0298	acs	tan
VC0299	VC0299	brown4
VC0300	VC0300	brown4
VC0302	VC0302	darkgreen
VC0303	VC0303	tan
VC0304	gppA	purple
VC0305	rhlB	orange
VC0306	trxA	turquoise
VC0307	rho	midnightblue
VC0308	VC0308	red
VC0309	VC0309	black
VC0311	VC0311	black
VC0312	fre	lightcyan1
VIBCH10294	VIBCH10294	lightcyan1
VC0315	pssA	darkgreen
VC0317	VC0317	turquoise
VC0318	murB	black
VC0319	birA	black
VC0320	coaA	brown
VC0321	tufA	midnightblue
VC0322	secE	midnightblue
VC0323	nusG	midnightblue
VC0324	rplK	midnightblue
VC0325	rplA	midnightblue
VC0326	rplJ	midnightblue
VC0327	rplL	green
VC0328	rpoB	orangered4
VC0329	rpoC	red
VC0330	VC0330	lightgreen
VC0331	nudC	cyan
VC0332	hemE	black
VC0333	VC0333	violet
VC0334	VC0334	cyan
VC0335	envC	brown
VC0336	gpmI	yellow
VC0337	VC0337	ivory
VC0338	VC0338	tan
VC0339	psd	black
VC0340	VC0340	yellow
VC0341	orn	lightcyan
VC0342	VC0342	white
VC0343	VC0343	turquoise
VC0344	amiB	purple
VC0345	mutL	purple
VC0346	miaA	pink
VC0347	hfq	darkolivegreen
VC0348	hflX	royalblue
VC0349	hflK	red
VC0350	hflC	darkolivegreen
VC0351	VC0351	yellow
VC0352	slyX	cyan
VC0353	VC0353	black
VC0355	VC0355	royalblue
VC0356	tusD	royalblue
VC0357	tusC	royalblue
VC0358	VC0358	royalblue
VC0359	rpsL	midnightblue
VC0360	rpsG	midnightblue
VC0361	fusA	midnightblue
VC0364	bfd	greenyellow
VC0365	bfr	lightgreen
VC0366	rpsF	midnightblue
VC0367	priB	midnightblue
VC0368	rpsR	midnightblue
VC0369	rplI	midnightblue
VC0370	VC0370	darkgreen
VC0371	dnaB	lightcyan1
VC0372	alr1	purple
VC0373	VC0373	cyan
VC0374	pgi	orange
VC0375	VC0375	ivory
VC0376	VC0376	turquoise
VC0377	VC0377	paleturquoise
VC0378	zur	pink
VC0379	dusA	turquoise
VIBCH10360	VIBCH10360	magenta
VC0381	VC0381	turquoise
VC0383	VC0383	lightgreen
VC0384	cysJ	plum2
VC0385	cysI	plum2
VC0386	cysH	plum2
VIBCH10366	VIBCH10366	lightcyan1
VC0388	VC0388	darkslateblue
VC0389	VC0389	darkgreen
VC0390	metH	greenyellow
VC0391	lysC	grey60
VC0392	VC0392	green
VC0393	VC0393	violet
VC0394	uvrA	yellow
VC0395	gtaB	turquoise
VC0396	qstR	brown
VC0397	ssb	cyan
VC0398	VC0398	darkturquoise
VC0399	mshD	darkturquoise
VC0400	mshJ	darkmagenta
VC0401	mshK	darkmagenta
VC0402	mshD	floralwhite
VC0403	mshM	steelblue
VC0404	mshD	darkmagenta
VC0405	mshE	floralwhite
VC0406	mshG	steelblue
VC0407	VC0407	pink
VC0408	mshB	darkred
VC0409	fimA	blue
VC0410	mshC	blue
VC0411	VC0411	saddlebrown
VC0412	mshO	darkturquoise
VC0413	mshP	steelblue
VC0414	vcfQ	darkmagenta
VC0415	mreB	black
VC0416	mreC	black
VC0417	mreD	darkturquoise
VC0418	maf	skyblue
VC0419	rng	purple
VC0420	VC0420	purple
VC0421	VC0421	violet
VC0422	tldD	orange
VC0423	arcA	red
VC0424	VC0424	lightcyan
VC0425	VC0425	turquoise
VC0426	VC0426	red
VC0427	VC0427	brown
VC0428	VC0428	green
VC0429	VC0429	lightsteelblue1
VC0430	VC0430	lightsteelblue1
VC0431	argR	lightgreen
VC0432	mdh	darkorange
VC0433	arcD	magenta
VC0434	ispB	turquoise
VC0435	rplU	midnightblue
VC0436	rpmA	midnightblue
VC0437	VC0437	pink
VC0438	yjjP	purple
VC0439	VC0439	purple
VC0440	folA	violet
VC0441	apaH	skyblue
VC0442	apaG	orange
VC0443	ksgA	sienna3
VC0444	pdxA	purple
VC0445	surA	sienna3
VC0446	VC0446	purple
VC0447	djlA	cyan
VC0449	VC0449	magenta
VC0450	mltC	darkturquoise
VC0451	VC0451	brown
VC0452	mutY	turquoise
VC0453	trmB	lightcyan
VC0454	glsA	cyan
VC0455	VC0455	purple
VC0456	rdgB	orange
VC0457	VC0457	grey60
VC0458	VC0458	ivory
VC0459	VC0459	purple
VC0460	proC	purple
VC0461	VC0461	yellow
VC0462	pilT	lightgreen
VC0463	pilU	yellowgreen
VC0464	VC0464	cyan
VC0465	tyrS1	purple
VC0466	VC0466	ivory
VC0467	VC0467	darkorange2
VC0468	gshB	darkorange2
VC0469	rsmE	darkgrey
VC0470	dns	black
VC0471	sprT	cyan
VC0472	metK	turquoise
VC0473	tkt1	sienna3
VC0474	irgB	greenyellow
VC0475	irgA	greenyellow
VC0476	epd	cyan
VC0477	pgk	orange
VC0479	VC0479	black
VC0480	mscS	white
VC0481	argO	lightyellow
VC0482	iciA	magenta
VC0483	VC0483	purple
VC0484	VC0484	yellow
VC0485	pykF	orange
VC0486	VC0486	cyan
VC0487	glmS	mediumpurple3
VC0488	VC0488	greenyellow
VC0489	vah5	turquoise
VC0490	VC0490	bisque4
VC0491	VC0491	bisque4
VC0492	VC0492	bisque4
VC0493	VC0493	darkred
VC0494	VC0494	lightyellow
VC0495	VC0495	cyan
VC0496	VC0496	magenta
VC0497	VC0497	brown
VC0498	VC0498	magenta
VC0499	VC0499	yellow
VC0500	VC0500	yellow
VC0501	VC0501	saddlebrown
VC0502	VC0502	red
VC0503	shyB	white
VC0506	VC0506	saddlebrown
VC0507	VC0507	brown
VC0508	VC0508	brown
VC0509	VC0509	yellow
VC0510	VC0510	yellow
VC0516	intA	grey60
VC0517	rpoD	white
VC0518	dnaG	magenta
VIBCH10500	VIBCH10500	darkgrey
VC0519	VC0519	midnightblue
VC0520	rpsU	midnightblue
VC0521	gcp	magenta
VC0522	VC0522	darkgreen
VC0523	VC0523	purple
VC0524	folB	black
VC0525	VC0525	violet
VC0526	VC0526	darkgreen
VC0527	ftsB	darkgreen
VC0528	ispD	darkgrey
VC0529	ispF	darkgrey
VC0530	truD	darkgrey
VC0531	surE	purple
VC0532	pcm	darkred
VC0533	nlpD	green
VC0534	rpoS	green
VC0535	mutS	darkgreen
VC0537	cysM	greenyellow
VC0538	cysP	plum2
VC0539	cysU	plum2
VC0540	cysW	plum2
VC0541	cysA	plum2
VC0542	VC0542	red
VC0543	recA	brown
VC0544	recX	magenta
VC0545	alaS	black
VC0546	VC0546	black
VC0547	lysC	pink
VC0548	csrA	lightgreen
VC0549	oadG1	green
VC0550	oadA-1	darkorange
VC0551	oadB-1	tan
VC0552	VC0552	red
VC0553	VC0553	violet
VC0554	VC0554	orange
VC0556	gshA	purple
VC0557	luxS	royalblue
VC0558	VC0558	purple
VC0559	VC0559	turquoise
VC0560	ffh	lightcyan1
VC0561	rpsP	midnightblue
VC0562	rimM	midnightblue
VC0563	trmD	midnightblue
VC0564	rplS	midnightblue
VC0565	degS	magenta
VC0566	degP	orange
VC0567	VC0567	darkorange2
VC0568	VC0568	pink
VC0570	rplM	midnightblue
VC0571	rpsI	midnightblue
VC0573	petA2	tan
VC0574	petB	tan
VC0575	VC0575	tan
VC0576	sspA	blue
VC0577	sspB	red
VC0578	VC0578	pink
VC0579	diaA	orange
VC0580	VC0580	royalblue
VC0581	lpoA	purple
VC0582	rsmI	magenta
VC0583	hapR	paleturquoise
VC0585	hpt	lightcyan
VC0586	can	darkgreen
VC0587	VC0587	greenyellow
VC0589	VC0589	black
VC0590	VC0590	black
VC0591	panC	darkgrey
VC0592	panB	darkgrey
VC0593	folK	darkgrey
VC0594	pcnB	darkgrey
VC0595	gluQ	darkgreen
VC0596	dksA	lightcyan
VC0597	sfsA	turquoise
VC0600	VC0600	turquoise
VC0601	hrpB	black
VC0602	mrcB	violet
VC0603	VC0603	yellow
VC0604	acnB	darkorange
VC0605	VC0605	white
VC0606	glnB	yellow
VC0607	VC0607	magenta
VC0608	fbpA	greenyellow
VC0609	fbpB	turquoise
VC0610	fbpC	black
VC0611	VC0611	cyan
VC0612	chbp	purple
VC0613	exo I	purple
VC0614	VC0614	violet
VC0615	VC0615	plum1
VC0616	VC0616	purple
VC0617	VC0617	purple
VC0618	VC0618	purple
VC0619	VC0619	purple
VC0620	cbp	lightsteelblue1
VC0621	VC0621	cyan
VC0622	chiS	darkorange
VC0623	VC0623	blue
VC0624	VC0624	turquoise
VC0626	hemL	black
VC0627	erpA	red
VC0628	vexE	darkmagenta
VC0629	vexF	darkmagenta
VC0630	shyC	brown
VC0632	VC0632	violet
VC0634	greA	white
VC0635	yhbY	brown
VC0636	rrmJ	pink
VC0637	hflB	darkorange2
VC0638	folP	darkgreen
VC0639	glmM	black
VC0640	secG	midnightblue
VC0641	rimP	lightcyan
VC0644	rbfA	lightcyan
VC0645	truB	lightcyan
VC0646	rpsO	midnightblue
VC0648	nlpI	sienna3
VC0649	VC0649	saddlebrown
VC0650	vcrM	orangered4
VC0651	VC0651	darkred
VC0652	VC0652	darkred
VC0653	rocS	yellow
VC0654	VC0654	darkred
VC0655	yhbS	red
VC0656	VC0656	sienna3
VC0657	VC0657	darkmagenta
VC0658	cdgI	red
VC0659	prfC	darkgreen
VC0660	srmB	turquoise
VC0661	VC0661	yellow
VC0662	braB	darkgreen
VC0664	lysS	tan
VC0665	vpsR	tan
VC0666	VC0666	orangered4
VC0667	tas	grey60
VC0668	mutH	turquoise
VC0671	rppH	pink
VC0672	ptsP	floralwhite
VC0673	VC0673	violet
VC0674	lgt	pink
VC0675	thyA	royalblue
VC0676	VC0676	brown
VC0677	nhaR	yellow
VC0678	hlyU	pink
VC0679	rpsT	midnightblue
VC0680	mviN	cyan
VC0681	ribF	black
VC0682	ileS	black
VC0683	lspA	red
VC0684	fkpB	darkgreen
VC0685	ispH	darkgreen
VC0687	VC0687	black
VC0688	VC0688	yellow
VC0689	VC0689	red
VC0690	murQ2	plum1
VC0691	anmK	green
VC0692	nagZ	lightcyan1
VC0693	VC0693	darkred
VC0694	VC0694	darkred
VC0696	tyrA	grey60
VC0697	plzA	green
VC0698	VC0698	black
VC0700	VC0700	sienna3
VC0701	trpR	red
VC0702	VC0702	brown
VC0703	mbaA	brown
VC0704	nspS	brown
VC0705	pheA	grey60
VC0706	raiA	plum1
VC0708	VC0708	orange
VC0709	rluD	saddlebrown
VC0710	VC0710	skyblue
VC0711	clpB	black
VC0714	VC0714	red
VC0715	frp	grey60
VC0716	fdx	cyan
VC0717	VC0717	lightcyan
VC0718	rdgC	darkgrey
VC0719	phoB	magenta
VC0720	phoR	violet
VC0721	pstS	darkturquoise
VC0722	ppx	darkorange
VC0723	ppk	steelblue
VC0724	pstC	pink
VC0725	pstA	pink
VC0726	pstB	violet
VC0727	phoU	darkred
VC0728	pvds	tan
VC0730	VC0730	purple
VC0732	VC0732	turquoise
VC0734	aceB	brown4
VC0736	aceA	green
VC0737	VC0737	green
VC0739	queA	lightcyan
VC0741	tgt	black
VC0743	secD	magenta
VC0744	secF	white
VC0745	suhB	lightcyan
VC0746	trmJ	lightcyan
VC0747	iscR	cyan
VC0748	iscS	pink
VC0749	ISU	red
VC0750	iscA	red
VC0751	hscB	black
VC0752	hscA	black
VC0753	fdx	pink
VC0754	iscX	lightgreen
VC0755	pepB	black
VC0756	ndk	darkolivegreen
VC0757	rlmN	turquoise
VC0758	rodZ	darkgrey
VC0759	ispG	darkgrey
VC0760	hisS	darkgrey
VC0761	VC0761	purple
VC0762	yfgL	black
VC0763	engA	white
VC0764	VC0764	white
VC0765	VC0765	red
VC0766	xseA	brown
VC0767	guaB	red
VC0768	guaA	red
VC0769	VC0769	brown
VC0771	vibB	greenyellow
VC0772	vibE	greenyellow
VC0773	vibC	greenyellow
VC0774	vibA	greenyellow
VC0775	vibH	greenyellow
VC0776	viuP	greenyellow
VC0777	viuD	greenyellow
VC0778	viuG	greenyellow
VC0779	fepC	greenyellow
VC0780	vibD	greenyellow
VC0781	VC0781	turquoise
VC0783	VC0783	turquoise
VC0784	acp	tan
VC0786	dadA	lightsteelblue1
VC0787	VC0787	yellow
VC0788	VC0788	yellow
VC0789	VC0789	yellowgreen
VC0790	citB	skyblue
VC0791	VC0791	skyblue
VC0792	oadB	royalblue
VC0793m	oadA	royalblue
VC0793	oadA	royalblue
VC0794	oadG-2	royalblue
VC0795	citS	royalblue
VC0796	citC	royalblue
VC0797	citD	royalblue
VC0798	citE	royalblue
VC0799	citF	royalblue
VC0800	VC0800	royalblue
VC0801	citG	royalblue
VC0802	VC0802	saddlebrown
VC0803	VC0803	lightcyan
VC0804	fdxA	turquoise
VC0806	VC0806	darkgreen
VC0807	VC0807	lightcyan
VC0809	VC0809	cyan
VC0810	VC0810	skyblue3
VC0811	VC0811	darkorange
VC0812	VC0812	darkred
VC0813	VC0813	white
VC0814	VC0814	white
VC0815	HipA	white
VC0817	VC0817	cyan
VC0818	VC0818	magenta
VC0819	aldA	skyblue3
VC0820	tagA	skyblue3
VC0821	VC0821	skyblue3
VC0822	VC0822	skyblue3
VC0823	VC0823	skyblue3
VC0824	tpx	skyblue3
VC0825	tcpI	skyblue3
VC0826	tcpP	royalblue
VC0827	tcpH	royalblue
VC0828	tcpA	skyblue3
VC0829	tcpB	skyblue3
VC0830	tcpQ	skyblue3
VC0831	tcpC	skyblue3
VC0832	tcpR	skyblue3
VC0833	tcpD	skyblue3
VC0834	tcpS	skyblue3
VC0835	tcpT	skyblue3
VC0836	tcpE	skyblue3
VC0837	tcpF	skyblue3
VC0838	tcpN	skyblue3
VC0839	tcpJ	skyblue3
VC0840	acfB	skyblue3
VC0841	acfC	skyblue3
VC0842	VC0842	skyblue3
VC0843	VC0843	skyblue3
VC0844	acfA	skyblue3
VC0845	acfD	skyblue3
VC0846	VC0846	magenta
VIBCH10816	VIBCH10816	yellow
VC0847	intA	turquoise
VC0848	smpB	black
VC0849	VC0849	lightcyan
VC0850	VC0850	greenyellow
VC0851	smpA	white
VC0852	recN	brown
VC0853	ppnK	yellow
VC0854	grpE	black
VC0855	dnaK	black
VC0856	dnaJ	black
VC0857	VC0857	brown
VC0858	VC0858	brown
VC0859	VC0859	brown
VC0860	VC0860	brown
VC0861	VC0861	brown
VC0862	VC0862	darkturquoise
VC0863	VC0863	steelblue
VC0864	tadA	turquoise
VC0866	mltF	violet
VC0868	VC0868	turquoise
VC0869	purL	red
VC0870	tnpA	white
VC0871	VC0871	lightcyan1
VC0872	VC0872	greenyellow
VC0873	VC0873	purple
VC0876	VC0876	yellow
VC0878	rpmE	grey60
VC0879	rpmJ	grey60
VC0880	VC0880	pink
VC0881	VC0881	darkgrey
VC0882	VC0882	turquoise
VC0884	VC0884	purple
VC0885	VC0885	darkred
VC0886	VC0886	black
VC0887	VC0887	turquoise
VC0888	truC	turquoise
VC0889	dxs	sienna3
VC0890	ispA	orange
VC0891	xseB	turquoise
VC0892	pomA	red
VC0893	motB	yellowgreen
VC0894	thiI	turquoise
VC0896	gcvA	magenta
VC0897	VC0897	magenta
VC0898	xni	yellow
VC0899	VC0899	orange
VC0900	cdgG	darkorange2
VC0901	VC0901	brown
VC0902	queF	turquoise
VC0903	syd	turquoise
VC0904	VC0904	turquoise
VC0905	metQ	grey60
VC0906	metI	plum2
VC0907	metN	plum2
VC0908	gmhB	turquoise
VC0909	treR	magenta
VC0910	treB	royalblue
VC0911	treA	royalblue
VC0913	vexG	violet
VC0914	vexH	darkred
VC0916	vpsU	mediumpurple3
VC0917	vpsA	mediumpurple3
VC0918	vpsB	mediumpurple3
VC0919	vpsC	mediumpurple3
VC0920	vpsD	mediumpurple3
VC0921	vpsE	magenta
VC0922	vpsF	mediumpurple3
VC0923	sat	mediumpurple3
VC0924	vpsH	mediumpurple3
VC0925	vpsI	mediumpurple3
VC0926	vpsJ	skyblue3
VC0927	vpsK	mediumpurple3
VC0928	rbmA	mediumpurple3
VC0929	rbmB	mediumpurple3
VC0930	rbmC	mediumpurple3
VC0931	rbmD	mediumpurple3
VC0932	rbmEF	mediumpurple3
VC0933	rbmEF	mediumpurple3
VC0934	vpsL	mediumpurple3
VC0935	vpsM	mediumpurple3
VC0936	vpsN	brown
VC0937	vpsO	mediumpurple3
VC0938	vpsP	mediumpurple3
VC0939	vpsQ	saddlebrown
VC0940	VC0940	magenta
VC0941	glyA	grey60
VC0942	VC0942	paleturquoise
VC0943	lipA	darkgrey
VC0944	lipB	cyan
VC0945	VC0945	lightcyan
VC0947	dacA	black
VC0948	VC0948	brown
VC0949	mrdB	brown
VC0950	mrdA	darkgreen
VC0951	rlmH	darkgrey
VC0952	rsfS	darkgrey
VC0953	holA	purple
VC0954	VC0954	black
VC0956	leuS	black
VC0957	VC0957	green
VC0958	lnt	purple
VC0959	corC	darkolivegreen
VC0960	ybeY	black
VC0961	phoH	orange
VC0962	miaB	darkgreen
VC0963	ubiF	magenta
VC0964	crr	darkolivegreen
VC0965	ptsI	grey60
VC0966	ptsH	lightgreen
VC0967	VC0967	black
VC0968	cysK	plum2
VC0970	VC0970	darkorange2
VC0971	ligA	purple
VC0972	chiP	green
VC0973	VC0973	green
VC0974	cueR	royalblue
VC0975	VC0975	orange
VC0976	qmcA	orange
VC0977	VC0977	black
VC0979	VC0979	yellow
VC0980	VC0980	lightgreen
VC0981	VC0981	lightgreen
VC0982	VC0982	red
VC0983	toxS	pink
VC0984	toxR	brown
VC0985	htpG	black
VC0987	hemH	yellow
VC0988	dtpA	royalblue
VC0990	rfaH	lightcyan
VC0991	asnB	grey60
VC0992	VC0992	steelblue
VC0993	nagC	darkorange
VC0994	nagA	white
VC0995	nagE	lightsteelblue1
VC0998	hubP	darkmagenta
VC0999	truA	magenta
VC1000	accD	darkgreen
VC1001	folC	darkgrey
VC1002	VC1002	sienna3
VC1003	cvpA	pink
VC1004	purF	red
VC1005	VC1005	turquoise
VC1006	rnt	turquoise
VC1008	motY	yellowgreen
VC1009	VC1009	yellowgreen
VC1010	gloA	orange
VC1011	nth	royalblue
VC1012	rnfE	purple
VC1013	rnfG	purple
VC1014	rfnD	purple
VC1015	rnfC	sienna3
VC1016	rnfB	yellow
VC1017	rnfA	yellow
VC1018	uvrB	lightcyan
VC1020	VC1020	skyblue
VC1021	luxO	darkmagenta
VC1022	luxU	blue
VC1023	VC1023	skyblue
VC1024	moaA	yellow
VC1025	moaB	ivory
VC1026	moaC	purple
VC1027	moaD	pink
VC1028	moaE	purple
VC1029	cdgB	pink
VC1031	VC1031	tan
VC1033	zntA	saddlebrown
VC1034	udp	royalblue
VC1035	VC1035	brown
VC1036	metG	lightcyan
VC1037	mrp	grey60
VC1038	udk	lightcyan
VC1039	VC1039	darkgrey
VC1040	btuR	lightcyan1
VC1041	VC1041	cyan
VC1042	VC1042	magenta
VC1043	VC1043	blue
VC1044	VC1044	purple
VC1045	VC1045	darkorange2
VC1046	fadI	tan
VC1047	fadJ	tan
VC1048	VC1048	grey60
VC1049	aphB	orange
VC1050	VC1050	green
VC1052	VC1052	brown
VC1054	dnaX	black
VC1055	VC1055	darkgrey
VC1057	VC1057	darkred
VC1058	VC1058	lightcyan
VC1059	VC1059	lightsteelblue1
VC1060	VC1060	darkturquoise
VC1061	VC1061	royalblue
VC1062	ybaO	yellow
VC1063	tesB	turquoise
VC1064	VC1064	yellow
VC1065	VC1065	brown
VC1066	VC1066	green
VC1067	VC1067	darkmagenta
VC1068	arsR	turquoise
VC1069	gap	purple
VC1070	VC1070	lightsteelblue1
VC1071	VC1071	darkturquoise
VC1073	VC1073	skyblue3
VC1074	VC1074	lightcyan
VC1075	crvA	ivory
VC1076	VC1076	yellow
VC1077	VC1077	blue
VC1079	VC1079	turquoise
VC1080	VC1080	green
VC1081	VC1081	green
VC1082	VC1082	green
VC1083	VC1083	green
VC1084	VC1084	green
VC1085	VC1085	green
VC1086	VC1086	green
VC1087	VC1087	green
VC1088	VC1088	blue
VC1089	VC1089	blue
VC1091	oppA	darkorange
VC1092	oppB	lightsteelblue1
VC1093	oppC	lightsteelblue1
VC1094	oppD	darkorange
VC1095	oppF	darkorange
VC1096	VC1096	yellow
VC1099	yfbV	lightgreen
VC1100	VC1100	saddlebrown
VC1101	VC1101	red
VC1102	VC1102	brown
VC1103	VC1103	steelblue
VC1104	VC1104	magenta
VC1105	dusC	lightcyan
VC1106	VC1106	darkgreen
VC1107	lolA	black
VC1108	rarA	purple
VC1110	serS	sienna3
VC1111	bioA	greenyellow
VC1112	bioB	greenyellow
VC1113	bioF	greenyellow
VC1114	bioC	magenta
VC1115	bioD	darkred
VC1116	VC1116	green
VC1117	htpX	red
VC1118	VC1118	yellow
VC1119	VC1119	lightgreen
VC1120	VC1120	yellow
VC1121	VC1121	red
VC1122	VC1122	lightgreen
VC1123	VC1123	red
VC1124	VC1124	yellowgreen
VC1125	VC1125	red
VC1127	hflD	lightcyan1
VC1128	mnmA	lightcyan
VC1129	gsk	darkgreen
VC1130	hns	blue
VC1131	VC1131	magenta
VC1132	hisG	grey60
VC1133	hisD	grey60
VC1134	hisC	grey60
VC1135	hisB	grey60
VC1136	hisH	grey60
VC1137	hisA	grey60
VC1138	hisF	grey60
VC1139	hisI	grey60
VC1140	rluE	darkturquoise
VC1141	icd	darkorange
VC1142	cspD	blue
VC1143	clpS	pink
VC1144	clpA	yellowgreen
VC1145	VC1145	magenta
VC1146	grxA	lightcyan
VC1147	VC1147	darkorange
VC1148	hexR	darkolivegreen
VC1149	VC1149	sienna3
VC1150	VC1150	lightsteelblue1
VC1151	VC1151	magenta
VC1152	VC1152	magenta
VC1153	tfoX	green
VC1154	VC1154	darkolivegreen
VC1155	VC1155	darkorange
VC1156	VC1156	darkorange
VC1157	VC1157	darkorange
VC1158	VC1158	saddlebrown
VC1159	serC	black
VC1160	VC1160	purple
VC1161	VC1161	purple
VC1162	VC1162	purple
VC1163	cmoB	cyan
VC1164	cmoA	lightcyan
VC1165	VC1165	turquoise
VC1166	aspS	black
VC1167	tdk	mediumpurple3
VC1168	VC1168	pink
VC1170	trpB	grey60
VC1171	trpCF	grey60
VC1172	trpD	grey60
VC1173	trpG	grey60
VC1174	trpE	grey60
VC1176	trpL	red
VC1177	trpH	pink
VC1178	VC1178	darkorange2
VC1179	rluB	pink
VC1180	cydC	black
VC1181	cydD	purple
VC1182	trxB	sienna3
VC1183	VC1183	tan
VC1184	VC1184	tan
VC1185	VC1185	brown
VC1186	sanA	darkred
VC1187	VC1187	violet
VC1188	sfcA	steelblue
VC1189	VC1189	paleturquoise
VC1190	VC1190	brown4
VC1191	unfA	lightgreen
VC1193	VC1193	red
VC1194	VC1194	pink
VC1196	VC1196	turquoise
VC1197	VC1197	lightsteelblue1
VC1198	VC1198	greenyellow
VC1199	VC1199	brown
VC1200	VC1200	white
VC1201	VC1201	darkgreen
VC1202	hutH	darkorange
VC1203	hutU	darkorange
VC1204	VC1204	green
VC1205	hutI	green
VC1206	hutC	plum1
VC1207	VC1207	yellowgreen
VC1208	VC1208	midnightblue
VC1209	VC1209	midnightblue
VC1210	VC1210	turquoise
VC1211	VC1211	pink
VC1212	polB	turquoise
VC1213	uvrY	red
VC1214	uvrC	purple
VC1215	pgsA	brown
VC1216	VC1216	green
VC1217	VC1217	darkred
VC1219	pheS	darkgrey
VC1220	pheT	black
VC1222	ihfA	lightgreen
VC1224	VC1224	blue
VC1225	VC1225	pink
VC1226	tpm	red
VC1228	purT	red
VC1229	VC1229	magenta
VC1230	VC1230	royalblue
VC1231	cdd	royalblue
VC1232	VC1232	violet
VC1233	VC1233	magenta
VC1234	sbcB	turquoise
VC1235	VC1235	plum2
VC1236	msrB	lightgreen
VC1237	VC1237	mediumpurple3
VC1238	VC1238	mediumpurple3
VC1239	cobP	mediumpurple3
VC1240	VC1240	violet
VC1242	VC1242	tan
VC1244	btuC	darkturquoise
VC1245	VC1245	pink
VC1246	VC1246	lightcyan
VC1247	VC1247	orangered4
VC1248	VC1248	green
VC1249	VC1249	green
VC1250	VC1250	brown
VC1252	VC1252	blue
VIBCH11201	VIBCH11201	lightgreen
VC1254	VC1254	darkolivegreen
VC1255	nrdB	lightsteelblue1
VC1256	nrdA	steelblue
VC1257	ubiG	turquoise
VC1258	gyrA	floralwhite
VC1259	VC1259	turquoise
VC1260	VC1260	turquoise
VC1261	VC1261	magenta
VC1262	VC1262	blue
VC1263	ribA	darkorange2
VC1264	irpA	greenyellow
VC1265	VC1265	greenyellow
VC1266	VC1266	greenyellow
VC1267	VC1267	greenyellow
VC1268	ldtA	white
VC1269	VC1269	lightgreen
VC1270	VC1270	steelblue
VC1271	VC1271	steelblue
VC1272	VC1272	darkgreen
VC1273	VC1273	turquoise
VC1274	VC1274	red
VC1275	VC1275	magenta
VC1276	VC1276	darkturquoise
VC1277	VC1277	tan
VC1278	cosR	mediumpurple3
VC1279	ApBetT	orangered4
VC1280	cod1	lightyellow
VC1281	chbB	lightyellow
VC1282	chbC	orangered4
VC1283	chbA	purple
VC1284	chbF	orangered4
VC1285	chbG	lightgreen
VC1286	chbR	plum1
VC1287	mdoH	purple
VC1288	mdoG	darkolivegreen
VC1289	VC1289	turquoise
VC1290	VC1290	yellow
VC1291	VC1291	yellow
VC1293	aspC	black
VC1294	VC1294	saddlebrown
VC1295	VC1295	yellow
VC1296	thiD	grey60
VC1297	asnS	midnightblue
VC1298	VC1298	tan
VC1299	queD	lightcyan
VC1302	VC1302	green
VC1303	pabB	turquoise
VC1304	VC1304	darkorange
VC1305	VC1305	brown
VC1306	VC1306	skyblue
VC1307	VC1307	pink
VC1308	tyrR	darkorange2
VC1309	rimJ	darkmagenta
VC1310	VC1310	skyblue
VC1311	rhtA	magenta
VC1312	bsrV	red
VC1313	VC1313	orangered4
VC1314	VC1314	tan
VC1315	VC1315	green
VC1316	VC1316	floralwhite
VC1317	VC1317	royalblue
VC1318	ompV	tan
VC1319	vprB	royalblue
VC1320	vprA	royalblue
VC1321	VC1321	black
VC1322	VC1322	lightgreen
VC1323	VC1323	red
VC1325	mglB	tan
VC1327	mglA	tan
VC1328	mglC	tan
VC1330	VC1330	skyblue3
VC1332	VC1332	brown
VC1333	VC1333	red
VC1334	VC1334	red
VC1335	VC1335	brown4
VC1336	prpB	brown4
VC1337	prpC	brown4
VC1338	acnA	green
VC1339	VC1339	green
VC1340	prpE	green
VC1341	VC1341	brown
VC1342	VC1342	white
VC1343	VC1343	darkred
VC1344	hpd	steelblue
VC1345	hmgA	brown4
VC1346	VC1346	steelblue
VC1347	maiA	brown4
VC1348	VC1348	blue
VC1349	VC1349	blue
VC1350	PRXIID	red
VC1353	VC1353	floralwhite
VC1354	rlmI	lightcyan
VC1355	yccX	lightgreen
VC1356	tusE	brown
VC1358	yccA	blue
VC1359	aapP	blue
VC1360	aapM	blue
VC1361	aapQ	blue
VC1362	aapJ	green
VC1363	VC1363	red
VC1364	VC1364	white
VC1365	VC1365	lightcyan
VC1366	queC	cyan
VC1367	cdgE	skyblue
VC1368	unfB	lightgreen
VC1369	VC1369	blue
VC1370	VC1370	red
VC1371	VC1371	paleturquoise
VC1372	VC1372	paleturquoise
VC1373	VC1373	purple
VC1374	VC1374	darkgreen
VC1375	VC1375	darkgreen
VC1376	VC1376	pink
VC1377	VC1377	pink
VCCDS1471646D	VCCDS1471646D	lightgreen
VC1379	VC1379	brown
VC1380	VC1380	yellow
VC1382	hrpA	black
VC1384	VC1384	yellowgreen
VC1386	VC1386	magenta
VC1388	lplA	darkgrey
VC1389	VC1389	yellow
VC1390	VC1390	yellow
VC1391	VC1391	darkturquoise
VC1392	cry	yellow
VC1393	sugE	paleturquoise
VC1394	VC1394	green
VC1395	VC1395	blue
VC1396	VC1396	blue
VC1397	chea-1	blue
VC1398	cheY2	green
VC1399	cheR-1	blue
VC1400	VC1400	steelblue
VC1401	CheB-1	blue
VC1402	VC1402	blue
VC1403	VC1403	blue
VC1405	VC1405	blue
VC1406	VC1406	blue
VC1407	rhlE	saddlebrown
VC1408	vceR	brown
VC1409	vceC	white
VC1410	vceA	black
VC1411	vceB	pink
VC1413	VC1413	plum2
VC1414	mcar	lightsteelblue1
VC1415	hcp	lightyellow
VC1416	vgrG-1	lightyellow
VC1417	VC1417	magenta
VC1418	tseL	lightyellow
VC1419	tsiV1	lightyellow
VC1420	VC1420	skyblue3
VC1421	VC1421	plum2
VC1422	VC1422	white
VC1423	VC1423	paleturquoise
VC1424	potD	red
VC1426	potC	white
VC1428	potA	lightcyan
VC1429	VC1429	turquoise
VC1430	VC1430	white
VC1431	VC1431	purple
VC1432	ttcA	turquoise
VC1433	uspE	green
VC1434	fnr	lightgreen
VC1435	VC1435	green
VC1436	VC1436	blue
VC1437	ccoI	darkorange
VC1438	VC1438	tan
VC1439	ccoP	tan
VC1440	ccoQ	tan
VC1441	ccoO	tan
VC1442	ctaD	tan
VC1443	VC1443	paleturquoise
VC1444	vpsV	lightyellow
VC1445	vpsS	darkred
VC1446	rtxE	magenta
VC1447	rtxD	cyan
VC1448	lktB	cyan
VC1449	rtxH	skyblue3
VC1450	rtxC	skyblue3
VC1451	rtxA	skyblue3
VC1452	rstC	pink
VC1453	rstB1	ivory
VC1454	rstA1	ivory
VC1455	rstR1	darkmagenta
VC1456	ctxB	skyblue3
VC1457	ctxA	skyblue3
VC1458	zot	yellow
VC1459	ace	turquoise
VC1460	VC1460	cyan
VC1461	cep	ivory
VC1462	rstB2	ivory
VC1463	rstA2	yellow
VC1464	rstR2	darkmagenta
VC1465	VC1465	paleturquoise
VC1466	VC1466	darkred
VC1467	VC1467	skyblue
VC1468	VC1468	ivory
VC1469	cri	turquoise
VC1470	tlcR	white
VC1471	VC1471	darkred
VC1472	VC1472	darkmagenta
VC1473	VC1473	skyblue
VC1474	VC1474	ivory
VC1475	cri	turquoise
VC1476	tlcR	white
VC1477	insN	purple
VC1478	VC1478	pink
VC1479	VC1479	blue
VC1480	VC1480	floralwhite
VC1481	matP	floralwhite
VC1482	VC1482	magenta
VC1484	rmf	green
VC1485	VC1485	pink
VC1486	uup	cyan
VC1487	VC1487	cyan
VC1488	rlmL	yellow
VC1490	VC1490	brown
VC1491	pyrD	lightcyan
VC1492	gdhB	tan
VC1494	pepN	darkolivegreen
VC1495	VC1495	steelblue
VC1496	prc	darkolivegreen
VC1497	proQ	pink
VC1499	VC1499	greenyellow
VC1500	VC1500	magenta
VC1501	VC1501	purple
VC1502	rsmF	turquoise
VC1503	VC1503	brown
VC1504	VC1504	brown
VC1505	VC1505	mediumpurple3
VC1506	VC1506	brown4
VC1507	aroH	darkgreen
VC1509	npdA	brown4
VC1510	VC1510	plum1
VC1511	VC1511	plum1
VC1512	fdhB	plum1
VC1513	fdhA	plum1
VC1514	fdhX	plum1
VC1515	VC1515	plum1
VC1516	VC1516	plum1
VC1517	VC1517	plum1
VC1518	VC1518	plum1
VC1519	VC1519	skyblue
VC1520	VC1520	magenta
VC1521	VC1521	tan
VC1522	VC1522	steelblue
VC1523	tupA	plum1
VC1524	VC1524	plum1
VC1525	VC1525	skyblue
VC1526	mobA	plum1
VC1527	VC1527	plum1
VC1528	VC1528	blue
VC1529	VC1529	red
VC1530	VC1530	saddlebrown
VC1531	VC1531	red
VC1532	nagK	green
VC1533	VC1533	turquoise
VC1534	VC1534	lightgreen
VC1535	VC1535	steelblue
VC1536	VC1536	white
VC1537	VC1537	paleturquoise
VC1538	VC1538	paleturquoise
VC1539	VC1539	green
VIBCH11482	VIBCH11482	green
VC1540	mdtK	white
VC1541	VC1541	brown
VC1542	VC1542	brown
VC1543	VC1543	greenyellow
VC1544	tonB	greenyellow
VC1545	exbD	greenyellow
VC1546	exbB2	greenyellow
VC1547	tolR	greenyellow
VC1548	VC1548	greenyellow
VC1549	VC1549	darkturquoise
VC1550	ugpA	yellow
VC1551	ugpE	turquoise
VC1552	ugpC	turquoise
VC1553	VC1553	magenta
VC1554	VC1554	orange
VC1555	VC1555	steelblue
VC1556	VC1556	green
VC1557	VC1557	brown
VC1558	bglA	red
VC1560	katG	green
VC1561	VC1561	yellow
VC1562	VC1562	turquoise
VC1563	VC1563	darkgrey
VC1564	VC1564	darkgrey
VC1565	VC1565	purple
VC1566	VC1566	darkgrey
VC1567	VC1567	purple
VC1568	VC1568	purple
VC1570	VC1570	yellow
VC1571	cioA	yellow
VC1572	VC1572	turquoise
VC1573	fumC	greenyellow
VC1574	VC1574	royalblue
VC1575	VC1575	royalblue
VC1576	VC1576	royalblue
VC1577	almG	blue
VC1578	amlF	blue
VC1579	almE	blue
VC1580	VC1580	magenta
VC1581	VC1581	greenyellow
VC1582	VC1582	violet
VC1583	sodC	ivory
VC1584	VC1584	skyblue3
VC1585	katB	skyblue3
VC1588	AslR	magenta
VC1589	aslD	royalblue
VC1590	alsS	royalblue
VC1591	alsO	royalblue
VC1592	acgA	royalblue
VC1593	acgB	pink
VC1594	galM	tan
VC1595	galK	tan
VC1596	galT	tan
VC1597	VC1597	turquoise
VC1598	VC1598	magenta
VC1599	VC1599	orangered4
VC1600	VC1600	floralwhite
VC1601	VC1601	green
VC1602	VC1602	yellowgreen
VC1603	VC1603	green
VC1604	VC1604	darkturquoise
VC1605	VC1605	pink
VC1606	VC1606	blue
VC1607	VC1607	blue
VC1608	VC1608	darkmagenta
VC1609	VC1609	darkmagenta
VC1610	VC1610	pink
VC1611	metA	plum2
VC1612	pilF	brown
VC1613	VC1613	lightgreen
VC1614	rlmF	pink
VC1615	VC1615	white
VC1616	VC1616	brown
VC1617	VC1617	blue
VC1618	VC1618	darkmagenta
VC1619	VC1619	brown
VC1620	VC1620	floralwhite
VC1621	frhC	lightsteelblue1
VC1622	VC1622	lightsteelblue1
VC1623	nspC	darkgreen
VC1624	VC1624	turquoise
VC1627	nhaA	steelblue
VC1628	VC1628	darkgreen
VC1629	VC1629	magenta
VC1630	VC1630	turquoise
VC1631	VC1631	darkturquoise
VC1632	VC1632	red
VC1633	VC1633	brown
VC1634	bcr	darkturquoise
VC1635	rsuA	lightcyan
VC1636	VC1636	black
VC1637	VC1637	yellow
VC1638	FeuP	purple
VC1639	VC1639	purple
VC1640	rplY	midnightblue
VC1641	VC1641	paleturquoise
VC1642	VC1642	royalblue
VC1643	VC1643	tan
VC1644	VC1644	blue
VC1645	VC1645	tan
VC1646	VC1646	ivory
VC1647	VC1647	turquoise
VC1649	VC1649	cyan
VC1650	prt	white
VC1651	vieB	purple
VC1652	vieA	purple
VC1653	vieS	purple
VC1655	VC1655	white
VC1656	VC1656	magenta
VC1658	sdaC	turquoise
VC1659	VC1659	plum1
VC1660	VC1660	steelblue
VC1661	VC1661	lightgreen
VC1662	VC1662	lightgreen
VC1663	VC1663	blue
VC1664	VC1664	floralwhite
VC1665	VC1665	magenta
VC1666	VC1666	skyblue
VC1667	VC1667	violet
VC1668	VC1668	magenta
VC1669	VC1669	plum2
VC1670	cls	pink
VC1671	metC	orange
VC1672	tag	steelblue
VC1673	VexK	steelblue
VC1674	vexJ	steelblue
VC1675	vexI	steelblue
VC1676	VC1676	ivory
VC1677	pspB	darkorange2
VC1678	pspA	ivory
VC1679	pspF	yellow
VC1680	sapA	brown
VC1681	sapB	purple
VC1682	sapC	darkturquoise
VC1683	sapD	sienna3
VC1684	sapF	skyblue
VC1685	VC1685	skyblue
VC1686	VC1686	pink
VC1687	VC1687	royalblue
VC1688	mntX	greenyellow
VC1689	VC1689	lightsteelblue1
VC1690	VC1690	plum1
VC1692	torA	purple
VC1693	torC	purple
VC1694	VC1694	greenyellow
VIBCH11633	VIBCH11633	turquoise
VC1695	focA	turquoise
VC1696	VC1696	green
VC1697	VC1697	orange
VC1698	VC1698	lightsteelblue1
VC1699	VC1699	lightgreen
VC1700	ispA	turquoise
VC1701	yciA	turquoise
VC1702	VC1702	red
VC1703	VC1703	tan
VC1704	metE	plum2
VC1706	metR	skyblue
VC1707	VC1707	blue
VC1708	VC1708	turquoise
VC1709	VC1709	brown
VC1710	VC1710	green
VC1711	VC1711	lightcyan
VC1712	VC1712	violet
VC1713	VC1713	lightcyan1
VC1714	mukB	black
VC1715	mukE	darkgrey
VC1716	mukF	darkgrey
VC1717	smtA	lightcyan
VC1718	VC1718	lightyellow
VC1719	torR	saddlebrown
VC1720	VC1720	cyan
VC1721	purR	red
VIBCH11660	VIBCH11660	red
VC1722	tfox-2	brown
VC1723	VC1723	pink
VC1724	VC1724	saddlebrown
VC1725	VC1725	brown
VC1726	glgA	darkorange
VC1727	glgC	darkorange
VC1730	topA	orange
VC1731	VC1731	saddlebrown
VC1732	aroA	grey60
VC1733	VC1733	yellow
VC1735	aat	turquoise
VC1736	VC1736	lightgreen
VC1737	infA	lightcyan
VC1739	VC1739	darkgreen
VC1740	fadE	tan
VC1741	VC1741	red
VC1743	VC1743	saddlebrown
VC1744	VC1744	yellow
VC1745	gabD	darkorange2
VC1746	breR	magenta
VC1748	VC1748	magenta
VC1749	VC1749	magenta
VC1750	VC1750	brown
VC1751	VC1751	darkred
VC1753	VC1753	white
VC1754	pqiB	orange
VC1755	VC1755	orange
VC1756	vexC	sienna3
VC1757	vexD	darkmagenta
VC1758	intA	pink
VC1759	VC1759	magenta
VC1760	VC1760	lightyellow
VC1761	VC1761	darkred
VC1762	VC1762	lightyellow
VC1763	VC1763	pink
VC1764	VC1764	lightyellow
VC1765	VC1765	lightyellow
VC1766	VC1766	lightyellow
VC1767	VC1767	bisque4
VC1768	VC1768	lightyellow
VC1769	VC1769	bisque4
VC1770	VC1770	lightyellow
VC1771	VC1771	orangered4
VC1772	VC1772	green
VC1773	VC1773	green
VC1774	VC1774	green
VC1775	VC1775	green
VC1776	nanA	green
VC1777	siaM	green
VC1778	siaQ	darkmagenta
VC1779	siaP	green
VC1781	nanE	green
VC1782	nanK	green
VC1783	nagA	green
VC1784	nanH	green
VIBCH11717	VIBCH11717	greenyellow
VC1785	vefA	brown
VC1786	VC1786	brown
VC1787	VC1787	saddlebrown
VC1788	VC1788	cyan
VC1789	VC1789	pink
VC1790	insN	lightgreen
VC1791	VC1791	violet
VC1792	VC1792	turquoise
VC1793	VC1793	yellow
VC1794	VC1794	sienna3
VC1795	VC1795	darkred
VC1796	VC1796	brown
VC1797	VC1797	white
VC1798	VC1798	magenta
VC1799	VC1799	turquoise
VC1800	VC1800	purple
VIBCH11736	VIBCH11736	yellow
VC1801	VC1801	turquoise
VC1802	VC1802	brown
VC1803	VC1803	darkmagenta
VC1804	VC1804	darkred
VC1805	VC1805	purple
VC1806	VC1806	skyblue3
VIBCH11745	VIBCH11745	skyblue3
VC1808	VC1808	bisque4
VIBCH11747	VIBCH11747	greenyellow
VC1809	VC1809	brown
VC1810	VC1810	brown
VC1811	VC1811	yellow
VC1812	VC1812	yellow
VC1814	cry1	yellow
VC1815	VC1815	yellow
VC1816	VC1816	yellow
VC1817	VC1817	steelblue
VC1819	aldA	red
VC1820	VC1820	skyblue3
VC1821	VC1821	plum1
VC1822	VC1822	darkmagenta
VC1823	frwB	violet
VC1824	VC1824	plum1
VC1825	VC1825	black
VC1826	VC1826	skyblue3
VC1828	VC1828	yellow
VC1831	VC1831	floralwhite
VC1832	VC1832	brown
VC1833	nadA	turquoise
VC1834	VC1834	sienna3
VC1836	tolB	black
VC1837	tolA	sienna3
VC1838	tolR	white
VC1839	tolQ	cyan
VC1840	ybgC	magenta
VC1841	VC1841	darkolivegreen
VC1842	VC1842	darkolivegreen
VC1843	cydB	darkolivegreen
VC1845	ruvB	black
VC1846	ruvA	lightcyan1
VC1847	ruvC	black
VC1848	cysS	cyan
VC1849	ppiB	lightcyan
VC1850	lpxH	darkturquoise
VC1851	VC1851	blue
VC1852	VC1852	saddlebrown
VC1853	VC1853	red
VC1854	ompT	blue
VC1855	dinG	magenta
VC1856	VC1856	pink
VC1857	VC1857	skyblue
VC1858	VC1858	skyblue
VC1859	VC1859	floralwhite
VC1860	xthA	lightcyan1
VC1861	hisM	red
VC1862	hisQ	red
VC1863	VC1863	floralwhite
VC1864	hisP	red
VIBCH11798	VIBCH11798	red
VC1865	VC1865	darkred
VC1867	VC1867	green
VC1868	VC1868	blue
VC1869	pflA	sienna3
VC1870	VC1870	cyan
VC1871	VC1871	orange
VC1872	VC1872	green
VC1873	VC1873	blue
VC1874	VC1874	green
VC1875	kdsB	darkgrey
VC1876	VC1876	black
VC1877	lpxK	purple
VC1878	msbA	darkgrey
VC1879	VC1879	magenta
VC1880	VC1880	brown
VC1882	lolE	violet
VC1883	lolD	purple
VC1884	lolC	magenta
VC1885	plzB	turquoise
VC1886	mfd	purple
VC1887	csiV	orange
VC1888	vah3	mediumpurple3
VC1889	VC1889	magenta
VC1890	ndh	darkgreen
VC1892	VC1892	orange
VC1893	VC1893	plum1
VC1894	lpoB	darkolivegreen
VC1895	VC1895	red
VC1896	VC1896	purple
VC1897	hinT	darkorange2
VC1898	VC1898	lightsteelblue1
VC1899	VC1899	black
VC1900	fadR	brown
VC1901	nhaB	darkolivegreen
VC1902	dsbB	yellow
VC1903	ftsK	purple
VC1904	lrp	blue
VC1905	ald	lightsteelblue1
VC1906	VC1906	darkturquoise
VC1907	cysB	pink
VC1909	VC1909	paleturquoise
VC1910	miaE	bisque4
VC1911	pyrF	red
VC1912	VC1912	saddlebrown
VC1913	VC1913	brown
VC1914	ihfB	lightgreen
VC1915	rpsA	midnightblue
VC1916	cmk	turquoise
VC1917	comEA	brown
VC1919	hupB	darkolivegreen
VC1920	lon	black
VC1921	clpX	darkolivegreen
VC1922	clpP	darkorange2
VC1923	tig	midnightblue
VC1925	dctB	tan
VC1926	dctD	green
VC1927	dctM	tan
VC1928	dctQ	tan
VC1929	dctP	tan
VC1931	VC1931	turquoise
VC1932	VC1932	red
VC1933	VC1933	blue
VC1934	VC1934	blue
VC1935	VC1935	magenta
VC1936	VC1936	magenta
VC1937	VC1937	mediumpurple3
VC1938	VC1938	green
VC1939	VC1939	pink
VC1940	VC1940	yellow
VC1941	VC1941	cyan
VC1942	folD	red
VC1944	pvcB	skyblue3
VC1945	VC1945	skyblue3
VC1946	VC1946	cyan
VC1947	VC1947	skyblue3
VC1949	VC1949	skyblue3
VC1950	torZ	darkred
VC1951	torY	darkred
VC1952	chiA	blue
VC1953	nupC	magenta
VC1955	VC1955	yellow
VC1956	VC1956	darkorange2
VC1957	VC1957	pink
VC1959	minC	darkgrey
VC1960	minD	turquoise
VC1962	VC1962	royalblue
VC1963	VC1963	greenyellow
VC1964	VC1964	brown
VIBCH11893	VIBCH11893	brown
VC1965	VC1965	sienna3
VC1966	VC1966	skyblue
VIBCH11896	VIBCH11896	white
VC1967	VC1967	blue
VC1968	VC1968	lightgreen
VC1970	VC1970	violet
VC1971	VC1971	royalblue
VC1972	menC	darkred
VC1973	menB	darkred
VC1974	VC1974	darkturquoise
VC1975	VC1975	darkred
VC1976	VC1976	black
VC1977	aat	brown
VC1978	yfbR	yellow
VC1979	VC1979	yellow
VC1980	VC1980	magenta
VC1981	VC1981	darkturquoise
VC1983	VC1983	skyblue
VC1984	rnd	green
VC1985	fadD	lightsteelblue1
VC1986	VC1986	cyan
VC1987	VC1987	darkorange2
VC1988	VC1988	yellow
VC1989	rpf	yellow
VC1990	VC1990	saddlebrown
VIBCH11919	VIBCH11919	green
VC1992	purU	grey60
VC1993	fadH	tan
VC1994	sppA	sienna3
VC1995	ansA	turquoise
VC1996	VC1996	darkturquoise
VC1997	VC1997	paleturquoise
VC1998	msrB	pink
VC1999	VC1999	pink
VC2000	gapA	grey60
VC2001	VC2001	royalblue
VC2002	VC2002	red
VC2003	rlmA	lightcyan
VC2004	VC2004	lightcyan
VC2005	VC2005	yellowgreen
VC2006	VC2006	green
VC2007	mlc	darkred
VC2008	pykA	green
VC2009	VC2009	darkorange
VC2010	VC2010	pink
VC2012	VC2012	plum2
VC2013	ptsG	floralwhite
VC2014	VC2014	magenta
VC2015	VC2015	cyan
VC2016	tmk	darkred
VC2017	VC2017	white
VC2018	pabC	pink
VC2022	fabD	green
VC2024	plsX	darkgreen
VC2025	rpmF	midnightblue
VC2026	VC2026	midnightblue
VC2027	VC2027	brown
VC2028	rluC	black
VC2031	VC2031	turquoise
VC2032	VC2032	yellow
VC2033	adhE	royalblue
VC2035	VC2035	sienna3
VC2036	asd	greenyellow
VC2037	mleN	black
VC2038	VC2038	darkturquoise
VC2039	ndpA	pink
VC2040	VC2040	lightgreen
VC2041	VC2041	sienna3
VC2042	VC2042	violet
VC2043	topB	turquoise
VC2044	grxD	lightcyan1
VC2045	sodB	darkolivegreen
VC2046	VC2046	lightgreen
VC2047	VC2047	green
VC2048	vacJ	paleturquoise
VC2049	VC2049	darkred
VC2051	dsbE	red
VC2052	ccmF	darkmagenta
VC2053	ccmE	darkorange2
VC2054	VC2054	red
VC2055	ccmC	pink
VC2056	ccmB	darkred
VC2057	ccmA	white
VC2058	flrD	blue
VC2059	cheW	yellowgreen
VC2060	VC2060	floralwhite
VC2061	VC2061	floralwhite
VC2062	cheB	floralwhite
VC2063	cheA	yellowgreen
VC2064	VC2064	darkmagenta
VC2065	cheY	yellowgreen
VC2066	fliA	floralwhite
VC2067	fleN	steelblue
VC2068	VC2068	plum1
VC2069	flhA	darkturquoise
VC2070	VC2070	green
VC2072	VC2072	yellow
VC2073	VC2073	brown
VC2074	argS	magenta
VC2075	VC2075	darkorange2
VC2076	feoC	pink
VC2077	feoB	pink
VC2078	feoA	magenta
VIBCH12004	VIBCH12004	mediumpurple3
VC2080	tfos	brown
VC2081	znuA	magenta
VC2082	znuC	red
VC2083	znuB	greenyellow
VC2084	sucD	darkorange
VC2085	sucC	darkorange
VC2086	sucB	darkorange
VC2087	sucA	darkorange
VC2088	sdhB	darkorange
VC2089	sdhA	darkorange
VC2090	sdhD	tan
VC2091	sdhC	darkorange
VIBCH12017	VIBCH12017	brown
VC2092	gltA	darkorange
VC2093	VC2093	turquoise
VC2094	VC2094	magenta
VC2095	pgm	plum1
VC2096	seqA	turquoise
VC2097	VC2097	yellow
VC2098	VC2098	darkgreen
VC2099	fldA	midnightblue
VC2100	VC2100	pink
VC2101	VC2101	pink
VC2102	VC2102	yellow
VC2103	VC2103	tan
VC2104	VC2104	green
VC2105	VC2105	tan
VC2106	fur	saddlebrown
VC2107	asd	black
VC2108	pdxB	darkgreen
VC2109	fabB	purple
VC2110	mnmC	cyan
VC2111	VC2111	lightcyan1
VC2112	VC2112	black
VC2113	VC2113	turquoise
VC2115	VC2115	magenta
VC2116	aroC	grey60
VC2118	prmB	cyan
VC2119	VC2119	black
VC2120	flhB	yellowgreen
VC2121	VC2121	skyblue
VC2122	VC2122	yellowgreen
VC2123	fliP	darkmagenta
VC2124	VC2124	lightgreen
VC2125	fliN	yellowgreen
VC2126	fliM	yellowgreen
VC2127	VC2127	yellowgreen
VC2128	VC2128	yellowgreen
VC2129	VC2129	yellowgreen
VC2130	fliI	yellowgreen
VC2131	VC2131	yellowgreen
VC2132	fliG	yellowgreen
VC2133	VC2133	steelblue
VC2134	fliE	lightgreen
VC2135	fleR	yellowgreen
VC2136	fleS	darkturquoise
VC2137	flrA	darkred
VC2138	flaJ	yellowgreen
VC2139	VC2139	pink
VC2140	fliDP	green
VC2141	flaG	lightgreen
VC2142	flaD	green
VC2143	flaD	yellowgreen
VC2144	flaF	yellowgreen
VC2145	VC2145	royalblue
VC2146	VC2146	cyan
VC2147	VC2147	yellow
VC2149	VC2149	darkred
VC2150	VC2150	lightcyan1
VC2152	dapE	yellow
VC2153	VC2153	yellow
VC2154	VC2154	lightgreen
VC2156	VC2156	sienna3
VC2157	dapA	sienna3
VC2159	VC2159	orange
VC2160	bcp	plum1
VC2161	mcpX	yellowgreen
VC2162	perM	cyan
VC2163	VC2163	lightcyan
VC2164	VC2164	orange
VC2165	VC2165	royalblue
VC2166	VC2166	orange
VC2167	VC2167	sienna3
VC2168	VC2168	darkgreen
VC2171	pyrP	greenyellow
VC2172	ybaK	lightcyan1
VC2174	ushA	lightsteelblue1
VC2175	kdsA	darkolivegreen
VC2176	VC2176	darkgreen
VC2177	sirB2	darkgreen
VC2178	hemK	darkgreen
VC2179	prfA	black
VC2180	hemA	darkgreen
VC2181	VC2181	lightcyan
VC2182	ispE	cyan
VC2183	prs	black
VC2184	pth	lightcyan
VC2187	flaD	green
VC2188	flaA	yellowgreen
VC2189	VC2189	yellowgreen
VC2190	flgL	yellowgreen
VC2191	flgM	yellowgreen
VC2192	flgJ	yellowgreen
VC2193	flgI	yellowgreen
VC2194	VC2194	yellowgreen
VC2195	flgG	yellowgreen
VC2196	flgF	yellowgreen
VC2197	flgE	yellowgreen
[truncated: 1,622 more rows]
