# Supplementary material for: A Comprehensive Coexpression Network Analysis in Vibrio cholerae
Source: mSystems. 2020 Jul 7;5(4):e00550-20. doi: 10.1128/mSystems.00550-20 (PMC7343309; doi:10.1128/mSystems.00550-20)
Supplement: TABLE S2 [file mSystems.00550-20-st002.xlsx]

## Sheet: S2 Gene enrichment data
Subnetwork	Term	Source/Domain	Enrichment	Enriched Genes	Subnetwork Size	Background Enrichment	q-value
Net 43	ATP binding	Molecular Function	0.284615	37	130	0.0948843	9.1869e-09
Net 43	peptidase activity	Molecular Function	0.0461538	6	130	0.0100029	0.0278986
Net 43	manganese ion binding	Molecular Function	0.0307692	4	130	0.00457274	0.0278986
Net 43	RNA binding	Molecular Function	0.0538462	7	130	0.0160046	0.0377643
Net 34	RNA binding	Molecular Function	0.120482	10	83	0.0160046	1.30698e-05
Net 34	tRNA binding	Molecular Function	0.060241	5	83	0.00771649	0.00487585
Ribosomal	structural constituent of ribosome	Molecular Function	0.623529	53	85	0.0160046	7.36259e-90
Ribosomal	rRNA binding	Molecular Function	0.341176	29	85	0.00943127	1.66471e-44
Ribosomal	tRNA binding	Molecular Function	0.0823529	7	85	0.00771649	9.00412e-06
Ribosomal	RNA binding	Molecular Function	0.0823529	7	85	0.0160046	0.000996711
Net 1	amino acid-transporting ATPase activity	Molecular Function	0.103448	3	29	0.00485853	0.00542488
Net 39	ATPase activity, coupled to transmembrane movement of substances	Molecular Function	0.157303	14	89	0.0194341	1.78674e-08
Net 39	transporter activity	Molecular Function	0.11236	10	89	0.016862	2.02355e-05
Net 39	receptor activity	Molecular Function	0.0561798	5	89	0.0120034	0.0337842
Net 48	signal transducer activity	Molecular Function	0.125	19	152	0.0180051	1.29503e-10
Net 48	receptor activity	Molecular Function	0.0789474	12	152	0.0120034	1.32559e-06
Net 48	amino acid-transporting ATPase activity	Molecular Function	0.0328947	5	152	0.00485853	0.00425466
Net 48	phosphorelay sensor kinase activity	Molecular Function	0.0526316	8	152	0.0131466	0.00425466
AA synth.	NAD binding	Molecular Function	0.0875	7	80	0.00771649	2.75605e-05
AA synth.	pyridoxal phosphate binding	Molecular Function	0.0875	7	80	0.0102887	0.000109733
AA synth.	magnesium ion binding	Molecular Function	0.1125	9	80	0.0262932	0.00120504
AA synth.	amino acid binding	Molecular Function	0.05	4	80	0.00485853	0.0021515
AA synth.	zinc ion binding	Molecular Function	0.075	6	80	0.0214347	0.0242818
AA synth.	4 iron, 4 sulfur cluster binding	Molecular Function	0.05	4	80	0.0108602	0.0290835
AA synth.	NADP binding	Molecular Function	0.0375	3	80	0.00600171	0.0290835
Net 45	phosphorelay response regulator activity	Molecular Function	0.0514706	7	136	0.00943127	0.00730253
Net 46	transcription factor activity, sequence-specific DNA binding	Molecular Function	0.145985	20	137	0.0494427	0.000314033
Net 46	DNA binding	Molecular Function	0.145985	20	137	0.0594456	0.0023593
Net 49	core promoter proximal region sequence-specific DNA binding	Molecular Function	0.0346821	6	173	0.00285796	9.0489e-05
Net 49	tRNA binding	Molecular Function	0.0346821	6	173	0.00771649	0.0315034
Net 40	peptide transporter activity	Molecular Function	0.0434783	5	115	0.00571592	0.00888535
Net 40	ATPase activity	Molecular Function	0.0347826	4	115	0.00428694	0.01225
Net 40	ATPase activity, coupled to transmembrane movement of substances	Molecular Function	0.0695652	8	115	0.0194341	0.01225
Net 40	ATP binding	Molecular Function	0.173913	20	115	0.0948843	0.0302951
Net 32	DNA binding	Molecular Function	0.148649	11	74	0.0594456	0.0403183
Net 32	transposase activity	Molecular Function	0.0405405	3	74	0.00485853	0.0403183
Net 32	structural molecule activity	Molecular Function	0.0540541	4	74	0.0105744	0.0403183
Net 38	heme binding	Molecular Function	0.0777778	7	90	0.0068591	3.3089e-05
Net 38	electron carrier activity	Molecular Function	0.0666667	6	90	0.0145756	0.0201316
Net 38	transporter activity	Molecular Function	0.0666667	6	90	0.016862	0.028481
Net 38	phosphorelay sensor kinase activity	Molecular Function	0.0555556	5	90	0.0131466	0.0311508
Net 38	iron ion binding	Molecular Function	0.0444444	4	90	0.00857388	0.0311508
Net 42	transposase activity	Molecular Function	0.048	6	125	0.00485853	0.000556507
Net 42	nucleic acid binding	Molecular Function	0.064	8	125	0.012575	0.00214441
Motility	structural molecule activity	Molecular Function	0.333333	16	48	0.0105744	1.09195e-20
Motility	signal transducer activity	Molecular Function	0.104167	5	48	0.0180051	0.00800308
Net 11	acetyltransferase activity	Molecular Function	0.0652174	3	46	0.00457274	0.0133479
Net 3	transferase activity	Molecular Function	0.0967742	3	31	0.00485853	0.00248753
Net 19	peptide alpha-N-acetyltransferase activity	Molecular Function	0.0816327	4	49	0.00428694	0.000261462
Net 8	cytosol	Cell Component	0.189189	7	37	0.0614461	0.0266819
Net 43	cytoplasm	Cell Component	0.315385	41	130	0.116605	5.14731e-09
Net 26	cytoplasm	Cell Component	0.333333	19	57	0.116605	7.21918e-05
Net 30	cytoplasm	Cell Component	0.242424	16	66	0.116605	0.0124086
Net 34	cytosol	Cell Component	0.204819	17	83	0.0614461	3.06829e-05
Net 34	cytoplasm	Cell Component	0.240964	20	83	0.116605	0.00210638
Ribosomal	cytosolic large ribosomal subunit	Cell Component	0.282353	24	85	0.0071449	6.85146e-39
Ribosomal	cytosolic small ribosomal subunit	Cell Component	0.129412	11	85	0.00371535	1.774e-16
Ribosomal	ribosome	Cell Component	0.129412	11	85	0.00400114	5.41176e-16
Net 39	plasma membrane	Cell Component	0.191011	17	89	0.0737354	0.000889629
Net 39	outer membrane-bounded periplasmic space	Cell Component	0.0561798	5	89	0.0071449	0.000889629
Net 39	cell outer membrane	Cell Component	0.0561798	5	89	0.0102887	0.00337561
Net 48	membrane	Cell Component	0.0394737	6	152	0.00885967	0.0191362
AA synth.	cytoplasm	Cell Component	0.35	28	80	0.116605	8.62877e-08
AA synth.	cytosol	Cell Component	0.15	12	80	0.0614461	0.00489249
Net 45	intracellular	Cell Component	0.110294	15	136	0.0362961	0.000950329
Net 45	extracellular region	Cell Component	0.0441176	6	136	0.00857388	0.00446373
Net 32	motile cilium	Cell Component	0.0540541	4	74	0.00828808	0.0247044
Net 32	bacterial-type flagellum basal body	Cell Component	0.0405405	3	74	0.00514433	0.024834
Net 38	intracellular	Cell Component	0.1	9	90	0.0362961	0.0457709
Net 29	type II protein secretion system complex	Cell Component	0.0491803	3	61	0.00285796	0.0029195
Motility	motile cilium	Cell Component	0.3125	15	48	0.00828808	5.14997e-21
Motility	bacterial-type flagellum basal body	Cell Component	0.208333	10	48	0.00514433	1.30121e-14
Motility	bacterial-type flagellum hook	Cell Component	0.166667	8	48	0.00314376	2.6828e-13
Motility	bacterial-type flagellum	Cell Component	0.145833	7	48	0.00285796	1.24601e-11
Motility	extracellular region	Cell Component	0.0625	3	48	0.00857388	0.0111807
Net 17	cell outer membrane	Cell Component	0.0754717	4	53	0.0102887	0.014229
Net 19	protein acetyltransferase complex	Cell Component	0.0816327	4	49	0.00428694	8.71542e-05
Virulence	extracellular region	Cell Component	0.106383	5	47	0.00857388	0.000123169
Virulence	plasma membrane	Cell Component	0.191489	9	47	0.0737354	0.0100252
Net 43	protein folding	Biological Process	0.0923077	12	130	0.0102887	7.19104e-08
Net 43	proteolysis	Biological Process	0.0538462	7	130	0.011146	0.00697482
Net 43	ubiquinone biosynthetic process	Biological Process	0.0230769	3	130	0.00285796	0.0302881
Net 43	DNA recombination	Biological Process	0.0384615	5	130	0.00885967	0.0302881
Net 43	chromosome segregation	Biological Process	0.0230769	3	130	0.00314376	0.0302881
Net 43	lipid A biosynthetic process	Biological Process	0.0230769	3	130	0.00314376	0.0302881
Net 43	DNA repair	Biological Process	0.0461538	6	130	0.0134324	0.0302881
Net 43	DNA replication	Biological Process	0.0384615	5	130	0.0100029	0.03198
Net 43	tRNA modification	Biological Process	0.0230769	3	130	0.00371535	0.0357102
Net 26	lipopolysaccharide core region biosynthetic process	Biological Process	0.0701754	4	57	0.00371535	0.000683654
Net 30	fermentation	Biological Process	0.106061	7	66	0.00514433	2.44823e-07
Net 34	RNA processing	Biological Process	0.0481928	4	83	0.00428694	0.0072799
Ribosomal	translation	Biological Process	0.623529	53	85	0.0185767	1.25367e-81
Net 1	sulfur compound metabolic process	Biological Process	0.206897	6	29	0.00314376	2.65454e-10
Net 1	amino acid transport	Biological Process	0.137931	4	29	0.0068591	5.69842e-05
Net 1	cellular amino acid biosynthetic process	Biological Process	0.103448	3	29	0.00571592	0.000558978
Net 1	methionine biosynthetic process	Biological Process	0.0689655	2	29	0.00371535	0.00386034
Net 1	transport	Biological Process	0.103448	3	29	0.0237211	0.0190573
Net 39	transport	Biological Process	0.157303	14	89	0.0237211	1.46607e-07
Net 39	iron ion transport	Biological Process	0.0786517	7	89	0.00428694	2.02906e-07
Net 39	protein transport	Biological Process	0.0449438	4	89	0.00314376	0.000513864
Net 27	drug transmembrane transport	Biological Process	0.0677966	4	59	0.00571592	0.00669069
Net 27	phosphorelay signal transduction system	Biological Process	0.118644	7	59	0.0262932	0.00895155
Net 27	response to drug	Biological Process	0.0508475	3	59	0.00457274	0.0168449
Net 12	anaerobic respiration	Biological Process	0.108696	5	46	0.00400114	9.10104e-06
Environment	pilus assembly	Biological Process	0.0551724	8	145	0.0068591	7.90636e-05
Environment	protein secretion by the type II secretion system	Biological Process	0.0344828	5	145	0.00543012	0.0108983
Net 44	purine ribonucleotide biosynthetic process	Biological Process	0.0839695	11	131	0.00457274	1.41369e-11
Net 44	'de novo' IMP biosynthetic process	Biological Process	0.0687023	9	131	0.00371535	9.85807e-10
Net 44	glutamine metabolic process	Biological Process	0.0305344	4	131	0.00314376	0.00478202
Net 48	chemotaxis	Biological Process	0.144737	22	152	0.0188625	1.61452e-13
Net 48	amino acid transport	Biological Process	0.0328947	5	152	0.0068591	0.0298274
AA synth.	histidine biosynthetic process	Biological Process	0.1	8	80	0.00285796	3.11185e-11
AA synth.	cellular amino acid biosynthetic process	Biological Process	0.1125	9	80	0.00571592	1.01421e-09
AA synth.	arginine biosynthetic process	Biological Process	0.0875	7	80	0.00342955	8.26321e-09
AA synth.	thiamine biosynthetic process	Biological Process	0.075	6	80	0.00285796	7.90546e-08
AA synth.	glutamine metabolic process	Biological Process	0.0375	3	80	0.00314376	0.00455406
Net 45	phosphorelay signal transduction system	Biological Process	0.110294	15	136	0.0262932	3.43994e-05
Net 45	anaerobic respiration	Biological Process	0.0294118	4	136	0.00400114	0.0169796
Net 46	DNA repair	Biological Process	0.0729927	10	137	0.0134324	0.000232389
Net 46	regulation of transcription, DNA-templated	Biological Process	0.160584	22	137	0.0605887	0.000232389
Net 46	transcription, DNA-templated	Biological Process	0.124088	17	137	0.0497285	0.00323865
Net 40	peptide transport	Biological Process	0.0434783	5	115	0.00543012	0.00218447
Net 40	cell division	Biological Process	0.0521739	6	115	0.00828808	0.00218447
Net 40	peptidoglycan biosynthetic process	Biological Process	0.0521739	6	115	0.00828808	0.00218447
Net 40	cell cycle	Biological Process	0.0434783	5	115	0.00657331	0.00426105
Net 40	peptidoglycan turnover	Biological Process	0.026087	3	115	0.00285796	0.0162374
Net 40	lipid A biosynthetic process	Biological Process	0.026087	3	115	0.00314376	0.0171505
Net 40	DNA replication	Biological Process	0.0434783	5	115	0.0100029	0.0171505
Net 40	cell wall organization	Biological Process	0.0347826	4	115	0.00657331	0.0174996
Net 40	regulation of cell shape	Biological Process	0.0347826	4	115	0.0068591	0.0182002
Net 23	tricarboxylic acid cycle	Biological Process	0.230769	12	52	0.00571592	4.00683e-17
Net 23	cellular amino acid metabolic process	Biological Process	0.0769231	4	52	0.00400114	0.000225347
Net 23	C4-dicarboxylate transport	Biological Process	0.0576923	3	52	0.00285796	0.0013327
Net 23	fermentation	Biological Process	0.0576923	3	52	0.00514433	0.00624854
Net 38	C4-dicarboxylate transport	Biological Process	0.0444444	4	90	0.00285796	0.00144759
Net 38	phosphorelay signal transduction system	Biological Process	0.0888889	8	90	0.0262932	0.0210814
Net 28	phospholipid biosynthetic process	Biological Process	0.0645161	4	62	0.00314376	0.000452912
Net 28	fatty acid biosynthetic process	Biological Process	0.0483871	3	62	0.00514433	0.0301206
Net 6	chemotaxis	Biological Process	0.142857	5	35	0.0188625	0.00542417
Biofilm	polysaccharide biosynthetic process	Biological Process	0.216216	8	37	0.00285796	2.93371e-14
Net 16	cell division	Biological Process	0.0784314	4	51	0.00828808	0.0160697
Net 16	cell cycle	Biological Process	0.0588235	3	51	0.00657331	0.0263013
Net 16	cell wall organization	Biological Process	0.0588235	3	51	0.00657331	0.0263013
Net 16	regulation of cell shape	Biological Process	0.0588235	3	51	0.0068591	0.0263013
Net 16	peptidoglycan biosynthetic process	Biological Process	0.0588235	3	51	0.00828808	0.0320507
Net 16	Gram-negative-bacterium-type cell outer membrane assembly	Biological Process	0.0392157	2	51	0.00285796	0.0320507
Net 16	lysine biosynthetic process via diaminopimelate	Biological Process	0.0392157	2	51	0.00314376	0.0332657
Net 15	peptide transport	Biological Process	0.06	3	50	0.00543012	0.0357656
Net 29	protein secretion by the type II secretion system	Biological Process	0.0655738	4	61	0.00543012	0.00336676
Net 42	DNA integration	Biological Process	0.056	7	125	0.00371535	2.94513e-06
Net 42	transposition, DNA-mediated	Biological Process	0.048	6	125	0.00543012	0.000557099
Motility	bacterial-type flagellum-dependent cell motility	Biological Process	0.291667	14	48	0.00571592	3.23399e-22
Motility	bacterial-type flagellum assembly	Biological Process	0.145833	7	48	0.00285796	2.84802e-11
Motility	chemotaxis	Biological Process	0.208333	10	48	0.0188625	2.95691e-08
Motility	bacterial-type flagellum organization	Biological Process	0.0833333	4	48	0.00285796	1.29849e-05
Net 11	N-terminal protein amino acid acetylation	Biological Process	0.0652174	3	46	0.00571592	0.019642
Net 17	sodium ion transport	Biological Process	0.132075	7	53	0.00543012	7.86403e-08
Net 17	proteolysis	Biological Process	0.0754717	4	53	0.011146	0.019213
Net 19	N-terminal protein amino acid acetylation	Biological Process	0.0816327	4	49	0.00571592	0.000734457
Virulence	pathogenesis	Biological Process	0.319149	15	47	0.0151472	1.99237e-16
Virulence	pilus assembly	Biological Process	0.12766	6	47	0.0068591	1.49898e-06
Net 43	Homologous recombination	KEGG	0.0461538	6	130	0.00771649	0.0107446
Net 43	Pentose phosphate pathway	KEGG	0.0384615	5	130	0.00600171	0.0113266
Net 43	Biosynthesis of antibiotics	KEGG	0.115385	15	130	0.0485853	0.0113266
Net 43	Biosynthesis of secondary metabolites	KEGG	0.153846	20	130	0.0757359	0.0113266
Net 43	Ubiquinone and other terpenoid-quinone biosynthesis	KEGG	0.0307692	4	130	0.00543012	0.0243891
Net 43	Biotin metabolism	KEGG	0.0230769	3	130	0.00285796	0.0243891
Net 26	Lipopolysaccharide biosynthesis	KEGG	0.0701754	4	57	0.00543012	0.00366051
Net 26	Terpenoid backbone biosynthesis	KEGG	0.0526316	3	57	0.00342955	0.0072718
Net 30	Pyruvate metabolism	KEGG	0.106061	7	66	0.0131466	0.000445773
Net 30	Butanoate metabolism	KEGG	0.0757576	5	66	0.00800229	0.00174279
Net 30	Propanoate metabolism	KEGG	0.0606061	4	66	0.00600171	0.00438212
Net 30	Methane metabolism	KEGG	0.0606061	4	66	0.00657331	0.00472649
Net 30	Sulfur relay system	KEGG	0.0454545	3	66	0.00457274	0.0145847
Ribosomal	Ribosome	KEGG	0.623529	53	85	0.0197199	4.09999e-79
Net 1	Sulfur metabolism	KEGG	0.413793	12	29	0.00543012	3.09254e-21
Net 1	ABC transporters	KEGG	0.275862	8	29	0.0374393	2.90229e-05
Net 1	Microbial metabolism in diverse environments	KEGG	0.275862	8	29	0.0451558	7.75694e-05
Net 1	Cysteine and methionine metabolism	KEGG	0.103448	3	29	0.00771649	0.00275863
Net 1	Monobactam biosynthesis	KEGG	0.0689655	2	29	0.00314376	0.005867
Net 1	Purine metabolism	KEGG	0.103448	3	29	0.0202915	0.0281482
Net 39	ABC transporters	KEGG	0.213483	19	89	0.0374393	5.01553e-09
Net 39	Biotin metabolism	KEGG	0.0337079	3	89	0.00285796	0.0158927
Net 12	Glycerophospholipid metabolism	KEGG	0.108696	5	46	0.00600171	8.63597e-05
Net 44	Purine metabolism	KEGG	0.0916031	12	131	0.0202915	0.000224376
Net 44	Pyrimidine metabolism	KEGG	0.0610687	8	131	0.014004	0.00485934
Net 44	Fructose and mannose metabolism	KEGG	0.0381679	5	131	0.00571592	0.00565362
Net 44	One carbon pool by folate	KEGG	0.0305344	4	131	0.00371535	0.00651466
Net 44	Alanine, aspartate and glutamate metabolism	KEGG	0.0381679	5	131	0.00800229	0.0168999
Net 48	Bacterial chemotaxis	KEGG	0.131579	20	152	0.0191483	3.33902e-11
Net 48	Two-component system	KEGG	0.138158	21	152	0.0422978	9.32533e-06
AA synth.	Biosynthesis of amino acids	KEGG	0.6	48	80	0.0334381	3.34995e-53
AA synth.	Biosynthesis of secondary metabolites	KEGG	0.6	48	80	0.0757359	3.91808e-34
AA synth.	Biosynthesis of antibiotics	KEGG	0.375	30	80	0.0485853	1.3547e-19
AA synth.	2-Oxocarboxylic acid metabolism	KEGG	0.2	16	80	0.00828808	1.81031e-19
AA synth.	Valine, leucine and isoleucine biosynthesis	KEGG	0.15	12	80	0.00428694	8.71331e-18
AA synth.	Phenylalanine, tyrosine and tryptophan biosynthesis	KEGG	0.1375	11	80	0.00571592	1.21347e-13
AA synth.	Arginine biosynthesis	KEGG	0.1125	9	80	0.00400114	3.26545e-12
AA synth.	Histidine metabolism	KEGG	0.1125	9	80	0.00428694	7.01234e-12
AA synth.	Thiamine metabolism	KEGG	0.075	6	80	0.00285796	2.97299e-08
AA synth.	C5-Branched dibasic acid metabolism	KEGG	0.075	6	80	0.00314376	5.77969e-08
AA synth.	Glycine, serine and threonine metabolism	KEGG	0.1	8	80	0.0100029	7.88229e-07
AA synth.	Pantothenate and CoA biosynthesis	KEGG	0.075	6	80	0.00485853	1.15601e-06
AA synth.	Microbial metabolism in diverse environments	KEGG	0.1875	15	80	0.0451558	1.57174e-06
AA synth.	Alanine, aspartate and glutamate metabolism	KEGG	0.0875	7	80	0.00800229	1.66737e-06
AA synth.	Nitrogen metabolism	KEGG	0.0375	3	80	0.00285796	0.000949755
AA synth.	Methane metabolism	KEGG	0.05	4	80	0.00657331	0.00113336
AA synth.	Monobactam biosynthesis	KEGG	0.0375	3	80	0.00314376	0.00113336
AA synth.	Lysine biosynthesis	KEGG	0.0375	3	80	0.00457274	0.00334514
AA synth.	Glyoxylate and dicarboxylate metabolism	KEGG	0.0375	3	80	0.0068591	0.0100458
AA synth.	Carbon metabolism	KEGG	0.075	6	80	0.0268648	0.0112776
AA synth.	Tyrosine metabolism	KEGG	0.025	2	80	0.00285796	0.011373
AA synth.	Cysteine and methionine metabolism	KEGG	0.0375	3	80	0.00771649	0.0119395
AA synth.	Butanoate metabolism	KEGG	0.0375	3	80	0.00800229	0.0125843
Net 25	Cationic antimicrobial peptide (CAMP) resistance	KEGG	0.0689655	4	58	0.00485853	0.00290141
Net 25	beta-Lactam resistance	KEGG	0.0517241	3	58	0.00457274	0.0200403
Net 25	Biosynthesis of amino acids	KEGG	0.12069	7	58	0.0334381	0.0200403
Net 25	Pentose phosphate pathway	KEGG	0.0517241	3	58	0.00600171	0.0244797
Net 25	Biosynthesis of antibiotics	KEGG	0.137931	8	58	0.0485853	0.0265035
Net 45	Citrate cycle (TCA cycle)	KEGG	0.0441176	6	136	0.0068591	0.0063787
Net 45	Two-component system	KEGG	0.102941	14	136	0.0422978	0.0157493
Net 45	Pyruvate metabolism	KEGG	0.0514706	7	136	0.0131466	0.0157493
Net 40	Peptidoglycan biosynthesis	KEGG	0.0434783	5	115	0.00514433	0.00652674
Net 40	Mismatch repair	KEGG	0.0434783	5	115	0.00628751	0.00902609
Net 23	Citrate cycle (TCA cycle)	KEGG	0.230769	12	52	0.0068591	1.04899e-15
Net 23	Carbon metabolism	KEGG	0.269231	14	52	0.0268648	2.15917e-10
Net 23	Microbial metabolism in diverse environments	KEGG	0.288462	15	52	0.0451558	1.7654e-08
Net 23	Biosynthesis of antibiotics	KEGG	0.288462	15	52	0.0485853	3.68537e-08
Net 23	Biosynthesis of secondary metabolites	KEGG	0.346154	18	52	0.0757359	4.58229e-08
Net 23	Propanoate metabolism	KEGG	0.0769231	4	52	0.00600171	0.00052919
Net 23	Glyoxylate and dicarboxylate metabolism	KEGG	0.0769231	4	52	0.0068591	0.000779182
Net 23	Butanoate metabolism	KEGG	0.0769231	4	52	0.00800229	0.00125721
Net 23	beta-Lactam resistance	KEGG	0.0576923	3	52	0.00457274	0.00247712
Net 23	Cysteine and methionine metabolism	KEGG	0.0576923	3	52	0.00771649	0.0103777
Net 23	2-Oxocarboxylic acid metabolism	KEGG	0.0576923	3	52	0.00828808	0.0115422
Net 23	C5-Branched dibasic acid metabolism	KEGG	0.0384615	2	52	0.00314376	0.013431
Net 23	Oxidative phosphorylation	KEGG	0.0576923	3	52	0.00971706	0.0151825
Net 23	Histidine metabolism	KEGG	0.0384615	2	52	0.00428694	0.0211606
Net 4	Tyrosine metabolism	KEGG	0.0645161	2	31	0.00285796	0.04132
Net 7	Starch and sucrose metabolism	KEGG	0.0810811	3	37	0.00514433	0.0142537
Net 38	Two-component system	KEGG	0.211111	19	90	0.0422978	4.95202e-08
Net 38	Oxidative phosphorylation	KEGG	0.0888889	8	90	0.00971706	1.31631e-05
Net 38	Fatty acid degradation	KEGG	0.0555556	5	90	0.00285796	1.36841e-05
Net 38	Valine, leucine and isoleucine degradation	KEGG	0.0555556	5	90	0.00314376	1.84349e-05
Net 38	Fatty acid metabolism	KEGG	0.0555556	5	90	0.00571592	0.00041188
Net 38	Arginine and proline metabolism	KEGG	0.0333333	3	90	0.00400114	0.0133583
Net 38	Butanoate metabolism	KEGG	0.0444444	4	90	0.00800229	0.0133583
Net 38	Biosynthesis of antibiotics	KEGG	0.111111	10	90	0.0485853	0.0246507
Net 31	Bacterial secretion system	KEGG	0.0985915	7	71	0.0102887	5.77453e-06
Net 28	Glycerophospholipid metabolism	KEGG	0.0645161	4	62	0.00600171	0.010336
Net 6	Two-component system	KEGG	0.171429	6	35	0.0422978	0.0129925
Net 6	Bacterial chemotaxis	KEGG	0.114286	4	35	0.0191483	0.0129925
Biofilm	Porphyrin and chlorophyll metabolism	KEGG	0.135135	5	37	0.0071449	6.23859e-05
Net 16	Lysine biosynthesis	KEGG	0.0588235	3	51	0.00457274	0.0270858
Net 9	Methane metabolism	KEGG	0.0789474	3	38	0.00657331	0.0379373
Net 29	Bacterial secretion system	KEGG	0.0655738	4	61	0.0102887	0.0252949
Net 29	Ubiquinone and other terpenoid-quinone biosynthesis	KEGG	0.0491803	3	61	0.00543012	0.0252949
Net 2	Ribosome	KEGG	0.928571	13	14	0.0197199	0
Motility	Flagellar assembly	KEGG	0.479167	23	48	0.0105744	1.54884e-36
Motility	Bacterial chemotaxis	KEGG	0.1875	9	48	0.0191483	9.76829e-08
Motility	Two-component system	KEGG	0.1875	9	48	0.0422978	4.86216e-05
Net 3	Amino sugar and nucleotide sugar metabolism	KEGG	0.0967742	3	31	0.0134324	0.0206387
Net 3	Fructose and mannose metabolism	KEGG	0.0645161	2	31	0.00571592	0.0206387
Net 17	Oxidative phosphorylation	KEGG	0.188679	10	53	0.00971706	3.56597e-10
Virulence	Vibrio cholerae pathogenic cycle	KEGG	0.276596	13	47	0.0117176	1.0002e-14
Virulence	Vibrio cholerae infection	KEGG	0.191489	9	47	0.00342955	1.0002e-14
tRNA	Aminoacyl-tRNA biosynthesis	KEGG	1	83	83	0.030866	0
